# Supplementary material for: Mutagenic Effect of Proton Beams Characterized by Phenotypic Analysis and Whole Genome Sequencing in Arabidopsis
Source: Front Plant Sci. 2021 Oct 28;12:752108. doi: 10.3389/fpls.2021.752108 (PMC8581144; doi:10.3389/fpls.2021.752108)
Supplement: Supplementary file 2 [file Table_2.XLSX]

## Sheet: SBSs
Supplementary Table S2 Information on SBSs and small InDels (<100 bp) detected in Arabidopsis M2 lines from proton beam or gamma-ray irradiation.
Sample ID	Chromosome	Position	Nucleotide in reference genome	Nucleotide in non-irradiated plant 1	Nucleotide in non-irradiated plant 2	No. reads containg mutant allele	No. reads containg original allele	No. mapped reads	Mutant allele frequency	Zogisity	Mutant allele	Type of SBS	Annotation	Location on gene	Effect on gene function	Amino acid change
G900-1	chr1	4292982	A	A	A	31	0	31	1	homozygous	G	A>G	AXX17_AT1G12880	Intron
G900-1	chr1	12325190	T	T	T	34	0	34	1	homozygous	A	T>A	Intergenic
G900-1	chr1	13082227	T	T	T	31	0	31	1	homozygous	C	T>C	Intergenic
G900-1	chr1	14214798	C	C	C	25	0	25	1	homozygous	A	C>A	Intergenic
G900-1	chr1	18038725	G	G	G	25	15	40	0.63	heterozygous	A	G>A	Intergenic
G900-1	chr1	18387793	A	A	A	14	17	31	0.45	heterozygous	G	A>G	Intergenic
G900-1	chr1	18775349	T	T	T	16	16	32	0.5	heterozygous	C	T>C	AXX17_AT1G47430	CDS	Silent	V(GTT)->V(GTY)
G900-1	chr1	19208483	C	C	C	9	21	30	0.3	heterozygous	G	C>G	Intergenic
G900-1	chr1	19714464	T	T	T	17	24	41	0.41	heterozygous	C	T>C	AXX17_AT1G50160	CDS	Silent	T(ACA)->T(ACR)
G900-1	chr1	20125545	A	A	A	13	21	34	0.38	heterozygous	G	A>G	AXX17_AT1G51170	CDS	Missense	E(GAA)->E/G(GRA)
G900-1	chr1	22836723	A	A	A	19	16	35	0.54	heterozygous	C	A>C	Intergenic
G900-1	chr1	22901030	C	C	C	22	18	40	0.55	heterozygous	A	C>A	AXX17_AT1G58050	Intron
G900-1	chr1	23855443	A	A	A	22	18	40	0.55	heterozygous	T	A>T	Intergenic
G900-1	chr1	24560859	C	C	C	16	12	28	0.57	heterozygous	T	C>T	AXX17_AT1G62420	Intron
G900-1	chr1	25569819	C	C	C	13	14	27	0.48	heterozygous	T	C>T	Intergenic
G900-1	chr1	26487838	G	G	G	20	19	39	0.51	heterozygous	A	G>A	AXX17_AT1G67510	Intron
G900-1	chr1	26493233	A	A	A	12	21	33	0.36	heterozygous	T	A>T	AXX17_AT1G67510	CDS	Silent	V(GTT)->V(GTW)
G900-1	chr1	26498232	C	C	C	8	13	21	0.38	heterozygous	T	C>T	AXX17_AT1G67530	CDS	Silent	E(GAG)->E(GAR)
G900-1	chr1	26556252	A	A	A	12	20	32	0.38	heterozygous	C	A>C	AXX17_AT1G67690	Intron
G900-1	chr1	26969717	G	G	G	22	9	31	0.71	heterozygous	T	G>T	AXX17_AT1G68950	CDS	Premature_STOP	E(GAG)->E/*(KAG)
G900-1	chr1	28687143	C	C	C	14	17	31	0.45	heterozygous	G	C>G	AXX17_AT1G73730	Intron
G900-1	chr1	28912691	C	C	C	4	11	15	0.27	heterozygous	A	C>A	Intergenic
G900-1	chr1	29165530	T	T	T	8	18	26	0.31	heterozygous	C	T>C	Intergenic
G900-1	chr2	6240317	G	G	G	15	13	28	0.54	heterozygous	T	G>T	AXX17_AT2G11020	CDS	Missense	D(GAT)->D/Y(KAT)
G900-1	chr2	10159548	G	G	G	36	0	36	1	homozygous	A	G>A	AXX17_AT2G21260	Intron
G900-1	chr3	1722708	T	T	T	32	0	32	1	homozygous	G	T>G	Intergenic
G900-1	chr3	2107751	A	A	A	30	0	30	1	homozygous	T	A>T	Intergenic
G900-1	chr3	2384739	C	C	C	27	0	27	1	homozygous	A	C>A	AXX17_AT3G07350	CDS	Silent	A(GCC)->A(GCA)
G900-1	chr3	3208613	A	A	A	30	0	30	1	homozygous	G	A>G	AXX17_AT3G09990	CDS	Silent	D(GAT)->D(GAC)
G900-1	chr3	5625517	A	A	A	34	0	34	1	homozygous	T	A>T	Intergenic
G900-1	chr3	8140524	C	C	C	28	0	28	1	homozygous	T	C>T	Intergenic
G900-1	chr3	9936083	T	T	T	38	0	38	1	homozygous	G	T>G	AXX17_AT3G29160	UTR
G900-1	chr3	16204858	G	G	G	14	18	32	0.44	heterozygous	A	G>A	AXX17_AT3G40220	CDS	Silent	S(TCC)->S(TCY)
G900-1	chr3	18960880	C	C	C	13	10	23	0.57	heterozygous	T	C>T	AXX17_AT3G47730	CDS	Silent	S(AGC)->S(AGY)
G900-1	chr3	19364577	A	A	A	21	12	33	0.64	heterozygous	T	A>T	AXX17_AT3G48950	CDS	Missense	D(GAC)->D/V(GWC)
G900-1	chr3	20065819	A	A	A	19	10	29	0.66	heterozygous	T	A>T	Intergenic
G900-1	chr3	20171123	C	C	C	22	21	43	0.51	heterozygous	A	C>A	AXX17_AT3G51160	UTR
G900-1	chr3	22476104	G	G	G	16	11	27	0.59	heterozygous	T	G>T	Intergenic
G900-1	chr4	3995488	C	C	C	25	0	25	1	homozygous	T	C>T	Intergenic
G900-1	chr4	5425086	C	C	C	17	20	37	0.46	heterozygous	A	C>A	Intergenic
G900-1	chr4	5811768	C	C	C	36	0	36	1	homozygous	A	C>A	Intergenic
G900-1	chr4	7741605	A	A	A	30	0	30	1	homozygous	T	A>T	AXX17_AT4G16780	Intron
G900-1	chr4	7881489	G	G	G	43	0	43	1	homozygous	A	G>A	Intergenic
G900-1	chr4	8377030	T	T	T	25	0	25	1	homozygous	C	T>C	AXX17_AT4G18370	CDS	Missense	V(GTT)->A(GCT)
G900-1	chr4	12854640	A	A	A	29	0	29	1	homozygous	G	A>G	Intergenic
G900-1	chr4	13892297	A	A	A	32	0	32	1	homozygous	T	A>T	Intergenic
G900-1	chr4	15217972	G	G	G	14	0	14	1	homozygous	A	G>A	Intergenic
G900-1	chr4	15517952	C	C	C	3	8	11	0.27	heterozygous	T	C>T	AXX17_AT4G38490	Intron
G900-1	chr4	16355618	A	A	A	50	0	50	1	homozygous	T	A>T	Intergenic
G900-1	chr5	6547989	A	A	A	44	0	44	1	homozygous	T	A>T	AXX17_AT5G19330	UTR
G900-1	chr5	6977841	C	C	C	3	8	11	0.27	heterozygous	A	C>A	AXX17_AT5G20680	UTR
G900-1	chr5	9099357	G	G	G	34	10	44	0.77	heterozygous	A	G>A	Intergenic
G900-1	chr5	15574972	C	C	C	28	0	28	1	homozygous	T	C>T	AXX17_AT5G38010	CDS	Missense	V(GTA)->I(ATA)
G900-1	chr5	22813883	C	C	C	38	0	38	1	homozygous	T	C>T	AXX17_AT5G57110	CDS	Silent	K(AAG)->K(AAA)
G900-1	chr5	24037385	T	T	T	20	0	20	1	homozygous	C	T>C	Intergenic
G900-1	chr5	25855087	C	C	C	11	19	30	0.37	heterozygous	G	C>G	AXX17_AT5G66160	CDS	Missense	A(GCC)->G/A(GSC)
G900-1	scaffold15_Contig142	55948	T	T	T	3	8	11	0.27	heterozygous	C	T>C	Intergenic
G900-1	scaffold15_Contig142	196926	A	A	A	14	12	26	0.54	heterozygous	T	A>T	Intergenic
G900-1	scaffold35_size131485	118749	T	T	T	4	9	13	0.31	heterozygous	G	T>G	Intergenic
G900-1	scaffold36_size139747	25261	A	A	A	25	0	25	1	homozygous	G	A>G	Intergenic
G900-1	scaffold39_size130710	96893	G	G	G	22	0	22	1	homozygous	A	G>A	Intergenic
G900-1	scaffold50_size53549	51452	T	T	T	23	0	23	1	homozygous	G	T>G	AXX17_ATUG04670	Intron
G900-2	chr1	2541697	C	C	C	15	19	34	0.44	heterozygous	A	C>A	AXX17_AT1G07880	UTR
G900-2	chr1	5785832	T	T	T	23	14	37	0.62	heterozygous	C	T>C	AXX17_AT1G17630	CDS	Silent	R(CGA)->R(CGR)
G900-2	chr1	6181225	G	G	G	19	22	41	0.46	heterozygous	A	G>A	AXX17_AT1G18800	CDS	Silent	R(CGG)->R(CGR)
G900-2	chr1	6695956	C	C	C	19	18	37	0.51	heterozygous	T	C>T	AXX17_AT1G20270	Intron
G900-2	chr1	8290858	T	T	T	21	20	41	0.51	heterozygous	C	T>C	AXX17_AT1G24590	Intron
G900-2	chr1	8662314	G	G	G	17	8	25	0.68	heterozygous	A	G>A	AXX17_AT1G25710	CDS	Missense	E(GAA)->K/E(RAA)
G900-2	chr1	9947723	G	G	G	15	12	27	0.56	heterozygous	T	G>T	AXX17_AT1G29030	CDS	Missense	P(CCT)->H/P(CMT)
G900-2	chr1	11159863	T	T	T	32	26	58	0.55	heterozygous	A	T>A	AXX17_AT1G31980	CDS	Missense	H(CAT)->H/L(CWT)
G900-2	chr1	12892664	T	T	T	17	20	37	0.46	heterozygous	A	T>A	AXX17_AT1G36000	CDS	Silent	A(GCA)->A(GCW)
G900-2	chr1	12972987	G	G	G	22	14	36	0.61	heterozygous	A	G>A	Intergenic
G900-2	chr1	14734540	C	C	C	25	0	25	1	homozygous	A	C>A	AXX17_AT1G38480	Intron
G900-2	chr1	18747437	C	C	C	18	0	18	1	homozygous	A	C>A	AXX17_AT1G47350	CDS	Missense	R(CGG)->P(CCT)
G900-2	chr1	18747438	C	C	C	18	0	18	1	homozygous	G	C>G	AXX17_AT1G47350	CDS	Missense	R(CGG)->P(CCT)
G900-2	chr1	19631377	C	C	C	32	0	32	1	homozygous	A	C>A	AXX17_AT1G49920	Intron
G900-2	chr1	20475231	G	G	G	29	0	29	1	homozygous	A	G>A	AXX17_AT1G52010	UTR
G900-2	chr1	23703952	A	A	A	26	12	38	0.68	heterozygous	G	A>G	AXX17_AT1G60160	CDS	Missense	Y(TAC)->Y/C(TRC)
G900-2	chr1	23822506	C	C	C	10	19	29	0.34	heterozygous	A	C>A	Intergenic
G900-2	chr1	24580745	T	T	T	18	13	31	0.58	heterozygous	C	T>C	AXX17_AT1G62460	CDS	Missense	R(AGA)->R/G(RGA)
G900-2	chr1	27307698	C	C	C	18	20	38	0.47	heterozygous	A	C>A	Intergenic
G900-2	chr1	27373976	T	T	T	18	20	38	0.47	heterozygous	C	T>C	AXX17_AT1G70110	UTR
G900-2	chr1	28025561	C	C	C	18	22	40	0.45	heterozygous	A	C>A	AXX17_AT1G71860	CDS	Missense	N(AAC)->K/N(AAM)
G900-2	chr2	190902	C	C	C	45	0	45	1	homozygous	G	C>G	AXX17_AT2G00530	CDS	Missense	G(GGC)->A(GCC)
G900-2	chr2	5061764	G	G	G	13	0	13	1	homozygous	A	G>A	Intergenic
G900-2	chr2	5907871	C	C	C	13	12	25	0.52	heterozygous	T	C>T	AXX17_AT2G10300	CDS	Missense	P(CCA)->P/S(YCA)
G900-2	chr2	5983371	T	T	T	25	27	52	0.48	heterozygous	G	T>G	AXX17_AT2G10470	Intron
G900-2	chr2	7371194	C	C	C	26	23	49	0.53	heterozygous	T	C>T	AXX17_AT2G13860	Intron
G900-2	chr2	8062242	C	C	C	19	21	40	0.48	heterozygous	A	C>A	AXX17_AT2G15550	UTR
G900-2	chr2	8959444	C	C	C	18	15	33	0.55	heterozygous	A	C>A	Intergenic
G900-2	chr2	16044987	C	C	C	53	0	53	1	homozygous	A	C>A	AXX17_AT2G37030	CDS	Missense	S(TCT)->Y(TAT)
G900-2	chr2	17532753	C	C	C	30	0	30	1	homozygous	A	C>A	AXX17_AT2G41440	Intron
G900-2	chr2	17532754	G	G	G	29	0	29	1	homozygous	A	G>A	AXX17_AT2G41440	Intron
G900-2	chr3	304524	G	G	G	21	9	30	0.7	heterozygous	A	G>A	AXX17_AT3G01010	CDS	Premature_STOP	W(TGG)->*/W(TGR)
G900-2	chr3	3452466	T	T	T	19	20	39	0.49	heterozygous	C	T>C	Intergenic
G900-2	chr3	3879039	G	G	G	16	13	29	0.55	heterozygous	A	G>A	Intergenic
G900-2	chr3	5169998	C	C	C	15	15	30	0.5	heterozygous	T	C>T	Intergenic
G900-2	chr3	6852639	G	G	G	18	18	36	0.5	heterozygous	A	G>A	AXX17_AT3G20780	Intron
G900-2	chr3	7543702	C	C	C	18	8	26	0.69	heterozygous	A	C>A	Intergenic
G900-2	chr3	9470562	A	A	A	18	21	39	0.46	heterozygous	G	A>G	Intergenic
G900-2	chr3	11950160	A	A	A	20	18	38	0.53	heterozygous	G	A>G	Intergenic
G900-2	chr3	13555797	A	A	A	18	41	59	0.31	heterozygous	C	A>C	Intergenic
G900-2	chr3	14139369	T	T	T	14	11	25	0.56	heterozygous	C	T>C	AXX17_AT3G36290	CDS	Missense	I(ATC)->T/I(AYC)
G900-2	chr3	14620864	C	C	C	3	7	10	0.3	heterozygous	A	C>A	AXX17_AT3G37070	UTR
G900-2	chr3	14671311	C	C	C	16	9	25	0.64	heterozygous	T	C>T	Intergenic
G900-2	chr3	14957807	G	G	G	19	14	33	0.58	heterozygous	C	G>C	AXX17_AT3G37660	Intron
G900-2	chr3	16184998	A	A	A	16	20	36	0.44	heterozygous	G	A>G	Intergenic
G900-2	chr3	17078121	T	T	T	24	26	50	0.48	heterozygous	A	T>A	Intergenic
G900-2	chr3	17998512	A	A	A	16	25	41	0.39	heterozygous	T	A>T	AXX17_AT3G44880	UTR
G900-2	chr3	18405194	T	T	T	25	23	48	0.52	heterozygous	A	T>A	AXX17_AT3G46190	Intron
G900-2	chr3	18888482	A	A	A	24	20	44	0.55	heterozygous	T	A>T	Intergenic
G900-2	chr3	21037659	G	G	G	9	13	22	0.41	heterozygous	A	G>A	AXX17_AT3G53560	CDS	Silent	D(GAC)->D(GAY)
G900-2	chr3	21373174	T	T	T	15	23	38	0.39	heterozygous	A	T>A	AXX17_AT3G54430	UTR
G900-2	chr4	2737879	C	C	C	42	0	42	1	homozygous	T	C>T	Intergenic
G900-2	chr4	5302584	C	C	C	27	0	27	1	homozygous	T	C>T	AXX17_AT4G10750	UTR
G900-2	chr4	8873111	C	C	C	15	15	30	0.5	heterozygous	T	C>T	AXX17_AT4G19740	Intron
G900-2	chr4	9817702	G	G	G	12	17	29	0.41	heterozygous	A	G>A	AXX17_AT4G22300	CDS	Missense	P(CCA)->P/L(CYA)
G900-2	chr4	11068808	G	G	G	13	19	32	0.41	heterozygous	A	G>A	AXX17_AT4G25680	UTR
G900-2	chr4	11329087	T	T	T	27	17	44	0.61	heterozygous	G	T>G	Intergenic
G900-2	chr4	11798293	T	T	T	17	18	35	0.49	heterozygous	C	T>C	Intergenic
G900-2	chr4	12825653	A	A	A	20	16	36	0.56	heterozygous	C	A>C	AXX17_AT4G30880	CDS	Missense	K(AAA)->K/T(AMA)
G900-2	chr4	13980213	A	A	A	18	16	34	0.53	heterozygous	G	A>G	Intergenic
G900-2	chr4	13998558	C	C	C	6	10	16	0.38	heterozygous	G	C>G	Intergenic
G900-2	chr4	15926480	A	A	A	14	20	34	0.41	heterozygous	G	A>G	AXX17_AT4G39700	CDS	Silent	H(CAT)->H(CAY)
G900-2	chr5	1712242	A	A	A	31	0	31	1	homozygous	G	A>G	AXX17_AT5G05190	Intron
G900-2	chr5	2794910	A	A	A	31	0	31	1	homozygous	G	A>G	Intergenic
G900-2	chr5	3886531	C	C	C	30	0	30	1	homozygous	G	C>G	AXX17_AT5G11660	Intron
G900-2	chr5	7309783	G	G	G	32	0	32	1	homozygous	A	G>A	Intergenic
G900-2	chr5	13932744	C	C	C	23	18	41	0.56	heterozygous	A	C>A	AXX17_AT5G34040	Intron
G900-2	chr5	15843562	C	C	C	19	24	43	0.44	heterozygous	T	C>T	AXX17_AT5G38690	UTR
G900-2	chr5	16236277	T	T	T	13	22	35	0.37	heterozygous	C	T>C	AXX17_AT5G39760	Intron
G900-2	chr5	20745616	A	A	A	14	34	48	0.29	heterozygous	G	A>G	Intergenic
G900-2	chr5	22721347	A	A	A	17	24	41	0.41	heterozygous	T	A>T	Intergenic
G900-2	chr5	24545521	A	A	A	14	13	27	0.52	heterozygous	G	A>G	Intergenic
G900-2	chr5	24839904	T	T	T	9	21	30	0.3	heterozygous	C	T>C	AXX17_AT5G63120	Intron
G900-2	scaffold15_Contig624	72357	T	T	T	14	13	27	0.52	heterozygous	A	T>A
G900-3	chr1	3009849	T	T	T	31	0	31	1	homozygous	C	T>C	AXX17_AT1G09210	CDS	Missense	L(TTA)->S(TCA)
G900-3	chr1	4244412	G	G	G	42	0	42	1	homozygous	T	G>T	AXX17_AT1G12770	UTR
G900-3	chr1	7234853	C	C	C	31	0	31	1	homozygous	T	C>T	Intergenic
G900-3	chr1	7347670	A	A	A	52	0	52	1	homozygous	T	A>T	Intergenic
G900-3	chr1	10009161	A	A	A	50	0	50	1	homozygous	G	A>G	Intergenic
G900-3	chr1	11274258	C	C	C	24	0	24	1	homozygous	A	C>A	AXX17_AT1G32270	CDS	Missense	L(CTT)->I(ATT)
G900-3	chr1	15937210	G	G	G	33	0	33	1	homozygous	T	G>T	Intergenic
G900-3	chr1	20855812	T	T	T	17	18	35	0.49	heterozygous	C	T>C	AXX17_AT1G52800	CDS	Missense	Y(TAC)->Y/C(TRC)
G900-3	chr1	23405886	A	A	A	20	23	43	0.47	heterozygous	T	A>T	AXX17_AT1G59430	CDS	Missense	K(AAG)->K/M(AWG)
G900-3	chr1	24188210	C	C	C	22	30	52	0.42	heterozygous	T	C>T	AXX17_AT1G61350	UTR
G900-3	chr1	24358885	A	A	A	22	32	54	0.41	heterozygous	T	A>T	AXX17_AT1G61810	CDS	Premature_STOP	K(AAA)->K/*(WAA)
G900-3	chr1	26474200	G	G	G	22	25	47	0.47	heterozygous	T	G>T	AXX17_AT1G67470	CDS	Missense	L(CTA)->I/L(MTA)
G900-3	chr1	27245553	G	G	G	26	22	48	0.54	heterozygous	A	G>A	AXX17_AT1G69840	UTR
G900-3	chr2	2766777	C	C	C	10	16	26	0.38	heterozygous	T	C>T	Intergenic
G900-3	chr2	3072639	A	A	A	9	17	26	0.35	heterozygous	G	A>G	AXX17_AT2G06190	UTR
G900-3	chr2	12068400	G	G	G	44	0	44	1	homozygous	A	G>A	AXX17_AT2G25980	UTR
G900-3	chr2	13012208	T	T	T	24	19	43	0.56	heterozygous	C	T>C	AXX17_AT2G28560	CDS	Missense	E(GAA)->E/G(GRA)
G900-3	chr2	13041372	T	T	T	23	19	42	0.55	heterozygous	C	T>C	Intergenic
G900-3	chr2	14467151	G	G	G	20	21	41	0.49	heterozygous	A	G>A	Intergenic
G900-3	chr2	14636092	G	G	G	15	15	30	0.5	heterozygous	A	G>A	AXX17_AT2G33220	CDS	Missense	L(CTT)->L/F(YTT)
G900-3	chr2	17155883	G	G	G	18	19	37	0.49	heterozygous	A	G>A	Intergenic
G900-3	chr2	18071141	C	C	C	17	26	43	0.4	heterozygous	T	C>T	AXX17_AT2G43040	UTR
G900-3	chr3	3853905	C	C	C	49	0	49	1	homozygous	T	C>T	AXX17_AT3G11950	CDS	Missense	P(CCA)->S(TCA)
G900-3	chr3	6258733	G	G	G	40	0	40	1	homozygous	A	G>A	AXX17_AT3G19150	CDS	Missense	V(GTA)->I(ATA)
G900-3	chr3	12163839	A	A	A	29	0	29	1	homozygous	C	A>C	Intergenic
G900-3	chr3	12936189	A	A	A	41	0	41	1	homozygous	T	A>T	Intergenic
G900-3	chr3	13842072	T	T	T	33	0	33	1	homozygous	G	T>G	Intergenic
G900-3	chr3	20590731	G	G	G	25	26	51	0.49	heterozygous	T	G>T	AXX17_AT3G52260	Intron
G900-3	chr3	20971705	G	G	G	20	17	37	0.54	heterozygous	A	G>A	Intergenic
G900-3	chr4	1398318	A	A	A	22	35	57	0.39	heterozygous	T	A>T	Intergenic
G900-3	chr4	1398319	G	G	G	23	34	57	0.4	heterozygous	T	G>T	Intergenic
G900-3	chr4	2628828	T	T	T	40	0	40	1	homozygous	C	T>C	AXX17_AT4G06520	Intron
G900-3	chr4	11869523	T	T	T	44	0	44	1	homozygous	G	T>G	AXX17_AT4G27910	CDS	Missense	S(AGT)->R(AGG)
G900-3	chr4	16888875	C	C	C	37	0	37	1	homozygous	G	C>G	AXX17_AT4G42370	CDS	Missense	G(GGT)->A(GCT)
G900-3	chr4	17523060	G	G	G	34	0	34	1	homozygous	A	G>A	AXX17_AT4G44200	CDS	Silent	V(GTC)->V(GTT)
G900-3	chr5	987743	C	C	C	33	0	33	1	homozygous	T	C>T	Intergenic
G900-3	chr5	2306653	G	G	G	61	0	61	1	homozygous	A	G>A	AXX17_AT5G06960	Intron
G900-3	chr5	8084165	A	A	A	39	0	39	1	homozygous	G	A>G	Intergenic
G900-3	chr5	10965277	T	T	T	41	0	41	1	homozygous	C	T>C	Intergenic
G900-3	chr5	14461186	C	C	C	31	0	31	1	homozygous	T	C>T	Intergenic
G900-3	chr5	16408668	A	A	A	62	0	62	1	homozygous	T	A>T	Intergenic
G900-3	chr5	16466203	G	G	G	27	0	27	1	homozygous	A	G>A	Intergenic
G900-3	chr5	18668887	C	C	C	36	0	36	1	homozygous	A	C>A	AXX17_AT5G45980	CDS	Silent	T(ACC)->T(ACA)
G900-3	chr5	23376269	T	T	T	39	0	39	1	homozygous	G	T>G	Intergenic
G900-3	chr5	24640116	C	C	C	53	0	53	1	homozygous	T	C>T	AXX17_AT5G62460	UTR
G900-3	chr5	24689172	T	T	T	43	0	43	1	homozygous	A	T>A	AXX17_AT5G62640	CDS	Missense	I(ATT)->F(TTT)
G900-3	chr5	25052164	A	A	A	16	13	29	0.55	heterozygous	T	A>T	Intergenic
G900-3	scaffold24_size307384	254099	C	C	C	4	9	13	0.31	heterozygous	T	C>T	AXX17_ATUG01030	CDS	Missense	P(CCG)->P/S(YCG)
G900-4	chr1	5040062	T	T	T	28	25	53	0.53	heterozygous	A	T>A	Intergenic
G900-4	chr1	6407461	T	T	T	11	5	16	0.69	heterozygous	A	T>A	Intergenic
G900-4	chr1	9933838	C	C	C	24	15	39	0.62	heterozygous	T	C>T	Intergenic
G900-4	chr1	10135634	T	T	T	18	18	36	0.5	heterozygous	C	T>C	Intergenic
G900-4	chr1	13915122	G	G	G	27	0	27	1	homozygous	A	G>A	Intergenic
G900-4	chr1	13915670	C	C	C	34	0	34	1	homozygous	T	C>T	Intergenic
G900-4	chr1	18844731	C	C	C	21	21	42	0.5	heterozygous	T	C>T	Intergenic
G900-4	chr1	19134868	G	G	G	23	20	43	0.53	heterozygous	A	G>A	Intergenic
G900-4	chr1	23062315	G	G	G	42	0	42	1	homozygous	A	G>A	Intergenic
G900-4	chr1	23863417	G	G	G	50	0	50	1	homozygous	A	G>A	Intergenic
G900-4	chr2	290945	A	A	A	43	0	43	1	homozygous	T	A>T	AXX17_AT2G00800	Intron
G900-4	chr2	1063615	T	T	T	35	0	35	1	homozygous	C	T>C	Intergenic
G900-4	chr2	3336850	C	C	C	41	0	41	1	homozygous	T	C>T	Intergenic
G900-4	chr2	7699353	G	G	G	36	0	36	1	homozygous	T	G>T	Intergenic
G900-4	chr2	14326840	C	C	C	11	15	26	0.42	heterozygous	G	C>G	AXX17_AT2G32310	UTR
G900-4	chr2	14882050	T	T	T	47	0	47	1	homozygous	C	T>C	AXX17_AT2G33780	Intron
G900-4	chr3	1926700	G	G	G	18	19	37	0.49	heterozygous	T	G>T	AXX17_AT3G06060	CDS	Missense	S(AGT)->S/I(AKT)
G900-4	chr3	2203495	G	G	G	14	15	29	0.48	heterozygous	A	G>A	AXX17_AT3G06800	CDS	Silent	D(GAC)->D(GAY)
G900-4	chr3	3963257	C	C	C	15	16	31	0.48	heterozygous	G	C>G	AXX17_AT3G12350	Intron
G900-4	chr3	4133973	T	T	T	12	19	31	0.39	heterozygous	A	T>A	Intergenic
G900-4	chr3	8123575	T	T	T	39	0	39	1	homozygous	C	T>C	Intergenic
G900-4	chr3	19515549	A	A	A	11	24	35	0.31	heterozygous	C	A>C	Intergenic
G900-4	chr3	20128361	T	T	T	16	11	27	0.59	heterozygous	A	T>A	Intergenic
G900-4	chr3	21046605	T	T	T	14	13	27	0.52	heterozygous	A	T>A	Intergenic
G900-4	chr3	22163710	C	C	C	14	15	29	0.48	heterozygous	T	C>T	AXX17_AT3G56570	Intron
G900-4	chr4	167222	G	G	G	24	13	37	0.65	heterozygous	T	G>T	AXX17_AT4G00460	CDS	Missense	W(TGG)->W/C(TGK)
G900-4	chr4	2163022	G	G	G	35	0	35	1	homozygous	A	G>A	Intergenic
G900-4	chr4	2525132	C	C	C	22	0	22	1	homozygous	T	C>T	Intergenic
G900-4	chr4	10292393	C	C	C	44	0	44	1	homozygous	T	C>T	AXX17_AT4G23590	UTR
G900-4	chr4	10301737	C	C	C	39	0	39	1	homozygous	A	C>A	Intergenic
G900-4	chr4	10935389	A	A	A	40	0	40	1	homozygous	T	A>T	Intergenic
G900-4	chr4	12178189	T	T	T	45	0	45	1	homozygous	G	T>G	AXX17_AT4G28820	Intron
G900-4	chr4	14883281	A	A	A	25	0	25	1	homozygous	T	A>T	AXX17_AT4G36840	CDS	Missense	I(ATT)->F(TTT)
G900-4	chr4	15966240	A	A	A	44	0	44	1	homozygous	G	A>G	AXX17_AT4G39800	CDS	START_LOST	M(ATG)->V(GTG)
G900-4	chr5	551534	T	T	T	25	15	40	0.63	heterozygous	G	T>G	Intergenic
G900-4	chr5	1603944	A	A	A	14	17	31	0.45	heterozygous	T	A>T	Intergenic
G900-4	chr5	2320627	T	T	T	9	16	25	0.36	heterozygous	A	T>A	Intergenic
G900-4	chr5	2320628	A	A	A	9	16	25	0.36	heterozygous	T	A>T	Intergenic
G900-4	chr5	2630638	A	A	A	19	24	43	0.44	heterozygous	T	A>T	Intergenic
G900-4	chr5	2846760	T	T	T	13	18	31	0.42	heterozygous	G	T>G	AXX17_AT5G08610	CDS	Silent	S(TCT)->S(TCK)
G900-4	chr5	3963929	C	C	C	18	17	35	0.51	heterozygous	T	C>T	AXX17_AT5G11870	CDS	Missense	V(GTC)->I/V(RTC)
G900-4	chr5	4227869	A	A	A	24	18	42	0.57	heterozygous	C	A>C	Intergenic
G900-4	chr5	4521749	T	T	T	16	21	37	0.43	heterozygous	A	T>A	AXX17_AT5G13350	UTR
G900-4	chr5	5412009	C	C	C	22	18	40	0.55	heterozygous	A	C>A	AXX17_AT5G16130	Intron
G900-4	chr5	7486667	G	G	G	18	22	40	0.45	heterozygous	A	G>A	AXX17_AT5G21980	CDS	Missense	H(CAT)->H/Y(YAT)
G900-4	chr5	7882883	C	C	C	5	9	14	0.36	heterozygous	A	C>A	AXX17_AT5G22980	Intron
G900-4	chr5	8134491	G	G	G	35	0	35	1	homozygous	T	G>T	AXX17_AT5G23690	CDS	Missense	P(CCA)->T(ACA)
G900-4	chr5	8989959	A	A	A	17	21	38	0.45	heterozygous	G	A>G	Intergenic
G900-4	chr5	10673207	G	G	G	20	19	39	0.51	heterozygous	T	G>T	Intergenic
G900-4	chr5	10722501	A	A	A	17	20	37	0.46	heterozygous	T	A>T	Intergenic
G900-4	chr5	10966642	C	C	C	23	16	39	0.59	heterozygous	A	C>A	Intergenic
G900-4	chr5	11090436	T	T	T	7	6	13	0.54	heterozygous	A	T>A	Intergenic
G900-4	chr5	11201943	T	T	T	16	20	36	0.44	heterozygous	A	T>A	Intergenic
G900-4	chr5	14518378	G	G	G	17	15	32	0.53	heterozygous	A	G>A	AXX17_AT5G35290	CDS	Missense	E(GAA)->K/E(RAA)
G900-4	chr5	20954518	T	T	T	15	20	35	0.43	heterozygous	A	T>A	Intergenic
G900-4	chr5	23689140	C	C	C	32	0	32	1	homozygous	A	C>A	AXX17_AT5G59890	CDS	Silent	S(TCG)->S(TCT)
G900-4	chr5	25488262	T	T	T	33	0	33	1	homozygous	G	T>G	Intergenic
G900-4	scaffold36_size139747	42973	T	T	T	35	0	35	1	homozygous	G	T>G	Intergenic
G900-4	scaffold40_size268640	59379	G	G	G	41	0	41	1	homozygous	A	G>A	AXX17_ATUG02450	Intron
G900-5	chr1	4567247	A	A	A	64	0	64	1	homozygous	T	A>T	Intergenic
G900-5	chr1	8448937	G	G	G	31	23	54	0.57	heterozygous	T	G>T	Intergenic
G900-5	chr1	8584927	T	T	T	26	16	42	0.62	heterozygous	A	T>A	AXX17_AT1G25500	UTR
G900-5	chr1	8728824	A	A	A	24	22	46	0.52	heterozygous	T	A>T	Intergenic
G900-5	chr1	9563047	G	G	G	31	26	57	0.54	heterozygous	C	G>C	Intergenic
G900-5	chr1	9602821	C	C	C	27	23	50	0.54	heterozygous	T	C>T	AXX17_AT1G28180	CDS	Missense	E(GAA)->K/E(RAA)
G900-5	chr1	11554248	C	C	C	54	0	54	1	homozygous	T	C>T	AXX17_AT1G32990	UTR
G900-5	chr1	18290979	A	A	A	54	0	54	1	homozygous	C	A>C	AXX17_AT1G46130	CDS	Missense	D(GAT)->E(GAG)
G900-5	chr1	22270603	C	C	C	36	37	73	0.49	heterozygous	T	C>T	Intergenic
G900-5	chr1	23326971	C	C	C	25	21	46	0.54	heterozygous	A	C>A	AXX17_AT1G59240	CDS	Missense	S(TCC)->Y/S(TMC)
G900-5	chr1	24069426	T	T	T	56	0	56	1	homozygous	C	T>C	Intergenic
G900-5	chr1	26951498	T	T	T	27	20	47	0.57	heterozygous	G	T>G	Intergenic
G900-5	chr2	94676	T	T	T	22	26	48	0.46	heterozygous	C	T>C	AXX17_AT2G00260	Intron
G900-5	chr2	1812809	T	T	T	26	31	57	0.46	heterozygous	C	T>C	Intergenic
G900-5	chr2	4730200	C	C	C	26	15	41	0.63	heterozygous	A	C>A	Intergenic
G900-5	chr2	4852203	C	C	C	18	37	55	0.33	heterozygous	T	C>T	AXX17_AT2G08500	CDS	Missense	M(ATG)->I/M(ATR)
G900-5	chr2	6425452	A	A	A	28	30	58	0.48	heterozygous	C	A>C	Intergenic
G900-5	chr2	8460224	T	T	T	20	19	39	0.51	heterozygous	G	T>G	AXX17_AT2G16850	Intron
G900-5	chr2	10848220	C	C	C	24	17	41	0.59	heterozygous	A	C>A	AXX17_AT2G22950	Intron
G900-5	chr2	13155765	T	T	T	21	31	52	0.4	heterozygous	C	T>C	AXX17_AT2G28940	Intron
G900-5	chr2	16479115	C	C	C	49	0	49	1	homozygous	T	C>T	Intergenic
G900-5	chr2	16976551	C	C	C	50	0	50	1	homozygous	G	C>G	Intergenic
G900-5	chr2	18402307	C	C	C	31	27	58	0.53	heterozygous	A	C>A	AXX17_AT2G44050	CDS	Missense	P(CCA)->Q/P(CMA)
G900-5	chr3	9265587	T	T	T	24	25	49	0.49	heterozygous	C	T>C	Intergenic
G900-5	chr3	10808419	T	T	T	23	25	48	0.48	heterozygous	A	T>A	Intergenic
G900-5	chr3	11362456	C	C	C	17	28	45	0.38	heterozygous	T	C>T	AXX17_AT3G32220	CDS	Silent	N(AAC)->N(AAY)
G900-5	chr3	13000126	T	T	T	29	45	74	0.39	heterozygous	G	T>G	Intergenic
G900-5	chr3	13932346	G	G	G	21	26	47	0.45	heterozygous	A	G>A	AXX17_AT3G35940	Intron
G900-5	chr3	14009538	T	T	T	21	18	39	0.54	heterozygous	A	T>A	Intergenic
G900-5	chr3	14104189	A	A	A	10	21	31	0.32	heterozygous	G	A>G	Intergenic
G900-5	chr3	17757541	C	C	C	22	27	49	0.45	heterozygous	T	C>T	Intergenic
G900-5	chr3	20225425	C	C	C	22	23	45	0.49	heterozygous	G	C>G	Intergenic
G900-5	chr3	21066629	A	A	A	24	20	44	0.55	heterozygous	T	A>T	Intergenic
G900-5	chr4	4087329	A	A	A	8	17	25	0.32	heterozygous	G	A>G	Intergenic
G900-5	chr4	5645560	G	G	G	24	36	60	0.4	heterozygous	A	G>A	Intergenic
G900-5	chr4	6157577	T	T	T	18	29	47	0.38	heterozygous	A	T>A	Intergenic
G900-5	chr4	8592672	T	T	T	38	19	57	0.67	heterozygous	G	T>G	Intergenic
G900-5	chr5	714588	C	C	C	52	0	52	1	homozygous	A	C>A	AXX17_AT5G02250	CDS	Silent	P(CCG)->P(CCT)
G900-5	chr5	5721281	T	T	T	24	0	24	1	homozygous	A	T>A	Intergenic
G900-5	chr5	9369936	T	T	T	54	0	54	1	homozygous	C	T>C	Intergenic
G900-5	chr5	10316200	C	C	C	53	0	53	1	homozygous	T	C>T	AXX17_AT5G28650	CDS	Silent	H(CAC)->H(CAT)
G900-5	chr5	17321654	C	C	C	46	0	46	1	homozygous	T	C>T	Intergenic
G900-5	chr5	17382432	G	G	G	47	0	47	1	homozygous	A	G>A	AXX17_AT5G42810	Intron
G900-5	chr5	18200187	G	G	G	48	0	48	1	homozygous	A	G>A	AXX17_AT5G44730	CDS	Silent	N(AAC)->N(AAT)
G900-5	chr5	19602940	T	T	T	37	0	37	1	homozygous	C	T>C	AXX17_AT5G48560	UTR
G900-5	chr5	20900666	C	C	C	42	0	42	1	homozygous	T	C>T	AXX17_AT5G52050	Intron
G900-6	chr1	806363	T	T	T	20	21	41	0.49	heterozygous	A	T>A	AXX17_AT1G02520	Intron
G900-6	chr1	1983097	T	T	T	26	22	48	0.54	heterozygous	G	T>G	AXX17_AT1G06110	CDS	Silent	L(CTT)->L(CTK)
G900-6	chr1	2302064	A	A	A	19	19	38	0.5	heterozygous	T	A>T	AXX17_AT1G07130	Intron
G900-6	chr1	3958817	C	C	C	23	22	45	0.51	heterozygous	T	C>T	AXX17_AT1G12000	Intron
G900-6	chr1	7968946	T	T	T	27	31	58	0.47	heterozygous	G	T>G	Intergenic
G900-6	chr1	9587034	C	C	C	24	18	42	0.57	heterozygous	T	C>T	AXX17_AT1G28140	Intron
G900-6	chr1	11522206	T	T	T	26	23	49	0.53	heterozygous	A	T>A	Intergenic
G900-6	chr1	11801630	T	T	T	28	27	55	0.51	heterozygous	C	T>C	AXX17_AT1G33510	Intron
G900-6	chr1	11809935	A	A	A	17	22	39	0.44	heterozygous	T	A>T	Intergenic
G900-6	chr1	11809938	C	C	C	16	22	38	0.42	heterozygous	T	C>T	Intergenic
G900-6	chr1	12049392	A	A	A	22	20	42	0.52	heterozygous	G	A>G	AXX17_AT1G34080	Intron
G900-6	chr1	12109509	C	C	C	15	43	58	0.26	heterozygous	A	C>A	Intergenic
G900-6	chr1	12529404	C	C	C	20	17	37	0.54	heterozygous	A	C>A	Intergenic
G900-6	chr1	15100983	G	G	G	18	20	38	0.47	heterozygous	A	G>A	Intergenic
G900-6	chr1	15823982	A	A	A	19	29	48	0.4	heterozygous	G	A>G	Intergenic
G900-6	chr1	16795066	A	A	A	31	26	57	0.54	heterozygous	C	A>C	Intergenic
G900-6	chr1	17077929	T	T	T	21	15	36	0.58	heterozygous	A	T>A	Intergenic
G900-6	chr1	18038189	A	A	A	13	18	31	0.42	heterozygous	G	A>G	Intergenic
G900-6	chr1	18937929	G	G	G	16	19	35	0.46	heterozygous	A	G>A	AXX17_AT1G47780	CDS	Missense	S(TCA)->T/I/S/L(WYA)
G900-6	chr1	18937930	A	A	A	15	19	34	0.44	heterozygous	T	A>T	AXX17_AT1G47780	CDS	Missense	S(TCA)->T/I/S/L(WYA)
G900-6	chr1	19152786	A	A	A	15	17	32	0.47	heterozygous	T	A>T	AXX17_AT1G48500	Intron
G900-6	chr1	20215750	A	A	A	17	17	34	0.5	heterozygous	C	A>C	Intergenic
G900-6	chr1	23840073	G	G	G	16	30	46	0.35	heterozygous	A	G>A	Intergenic
G900-6	chr1	24768478	G	G	G	25	22	47	0.53	heterozygous	A	G>A	AXX17_AT1G62870	CDS	Missense	S(TCC)->S/F(TYC)
G900-6	chr1	25279518	A	A	A	17	19	36	0.47	heterozygous	G	A>G	Intergenic
G900-6	chr1	26525305	T	T	T	12	18	30	0.4	heterozygous	C	T>C	AXX17_AT1G67620	Intron
G900-6	chr1	26910430	G	G	G	13	23	36	0.36	heterozygous	T	G>T	AXX17_AT1G68750	CDS	Silent	L(CTC)->L(CTM)
G900-6	chr1	27536089	A	A	A	25	24	49	0.51	heterozygous	T	A>T	Intergenic
G900-6	chr2	12647	G	G	G	15	20	35	0.43	heterozygous	A	G>A	AXX17_AT2G00040	Intron
G900-6	chr2	4181634	T	T	T	35	0	35	1	homozygous	C	T>C	Intergenic
G900-6	chr2	7957281	T	T	T	45	0	45	1	homozygous	C	T>C	AXX17_AT2G15330	CDS	Missense	M(ATG)->V(GTG)
G900-6	chr2	13137946	C	C	C	24	22	46	0.52	heterozygous	T	C>T	Intergenic
G900-6	chr2	13871542	T	T	T	21	19	40	0.53	heterozygous	G	T>G	Intergenic
G900-6	chr2	14006957	C	C	C	18	25	43	0.42	heterozygous	A	C>A	AXX17_AT2G31350	Intron
G900-6	chr2	14006959	C	C	C	18	26	44	0.41	heterozygous	T	C>T	AXX17_AT2G31350	Intron
G900-6	chr2	17148398	T	T	T	20	17	37	0.54	heterozygous	A	T>A	AXX17_AT2G40210	UTR
G900-6	chr2	17420805	C	C	C	23	18	41	0.56	heterozygous	T	C>T	AXX17_AT2G41100	Intron
G900-6	chr2	17756871	T	T	T	46	0	46	1	homozygous	A	T>A	AXX17_AT2G42200	CDS	Missense	I(ATC)->F(TTC)
G900-6	chr3	8267229	A	A	A	46	0	46	1	homozygous	G	A>G	Intergenic
G900-6	chr3	10631301	A	A	A	33	0	33	1	homozygous	T	A>T	AXX17_AT3G30830	Intron
G900-6	chr3	11262074	T	T	T	58	0	58	1	homozygous	G	T>G	Intergenic
G900-6	chr3	13020605	A	A	A	25	0	25	1	homozygous	G	A>G	Intergenic
G900-6	chr3	14164952	A	A	A	51	0	51	1	homozygous	G	A>G	Intergenic
G900-6	chr3	16956691	G	G	G	47	0	47	1	homozygous	A	G>A	AXX17_AT3G42180	CDS	Silent	F(TTC)->F(TTT)
G900-6	chr3	18658569	T	T	T	27	21	48	0.56	heterozygous	C	T>C	Intergenic
G900-6	chr4	295013	G	G	G	44	0	44	1	homozygous	T	G>T	AXX17_AT4G00820	CDS	Missense	G(GGC)->V(GTC)
G900-6	chr4	1309788	A	A	A	37	0	37	1	homozygous	T	A>T	AXX17_AT4G03600	CDS	Missense	I(ATC)->F(TTC)
G900-6	chr4	1358221	T	T	T	31	0	31	1	homozygous	C	T>C	Intergenic
G900-6	chr4	4204365	A	A	A	21	19	40	0.53	heterozygous	T	A>T	Intergenic
G900-6	chr4	5367098	A	A	A	22	19	41	0.54	heterozygous	G	A>G	AXX17_AT4G10860	CDS	Missense	N(AAT)->N/S(ART)
G900-6	chr4	5545880	A	A	A	19	23	42	0.45	heterozygous	G	A>G	Intergenic
G900-6	chr4	6167682	T	T	T	24	24	48	0.5	heterozygous	A	T>A	Intergenic
G900-6	chr4	7635569	C	C	C	39	0	39	1	homozygous	A	C>A	AXX17_AT4G16460	UTR
G900-6	chr4	7648598	T	T	T	40	0	40	1	homozygous	C	T>C	AXX17_AT4G16510	UTR
G900-6	chr4	8179148	G	G	G	32	0	32	1	homozygous	A	G>A	AXX17_AT4G17870	CDS	Missense	T(ACT)->I(ATT)
G900-6	chr4	8741564	T	T	T	44	0	44	1	homozygous	C	T>C	Intergenic
G900-6	chr4	9755745	T	T	T	29	0	29	1	homozygous	A	T>A	Intergenic
G900-6	chr4	10165850	T	T	T	37	0	37	1	homozygous	C	T>C	AXX17_AT4G23210	Intron
G900-6	chr4	11415062	A	A	A	46	0	46	1	homozygous	G	A>G	Intergenic
G900-6	chr4	13491154	A	A	A	60	0	60	1	homozygous	G	A>G	AXX17_AT4G33000	CDS	Missense	I(ATT)->V(GTT)
G900-6	chr4	14914113	C	C	C	13	2	15	0.87	homozygous	G	C>G	AXX17_AT4G36940	UTR
G900-6	chr5	3001558	G	G	G	16	40	56	0.29	heterozygous	C	G>C	AXX17_AT5G09140	CDS	Silent	P(CCG)->P(CCS)
G900-6	chr5	3926018	T	T	T	45	0	45	1	homozygous	C	T>C	AXX17_AT5G11770	Intron
G900-6	chr5	4317788	G	G	G	33	0	33	1	homozygous	A	G>A	Intergenic
G900-6	chr5	7405347	G	G	G	38	0	38	1	homozygous	A	G>A	AXX17_AT5G21770	UTR
G900-6	chr5	10227503	A	A	A	45	0	45	1	homozygous	G	A>G	AXX17_AT5G28490	Intron
G900-6	chr5	14478379	C	C	C	34	0	34	1	homozygous	T	C>T	AXX17_AT5G35190	Intron
G900-6	chr5	14507060	T	T	T	62	0	62	1	homozygous	C	T>C	Intergenic
G900-6	chr5	20675875	T	T	T	35	0	35	1	homozygous	C	T>C	AXX17_AT5G51390	CDS	Missense	M(ATG)->T(ACG)
G900-6	chr5	25097263	G	G	G	35	0	35	1	homozygous	A	G>A	Intergenic
G900-6	chr5	25097264	C	C	C	35	0	35	1	homozygous	T	C>T	Intergenic
G900-6	scaffold15_Contig142	180562	G	G	G	42	0	42	1	homozygous	C	G>C	AXX17_ATUG00220	Intron
P493-1	chr1	2644006	T	T	T	21	16	37	0.57	heterozygous	C	T>C	AXX17_AT1G08180	Intron
P493-1	chr1	5693618	A	A	A	20	14	34	0.59	heterozygous	C	A>C	AXX17_AT1G17340	CDS	Silent	R(AGA)->R(MGA)
P493-1	chr1	6517197	A	A	A	3	8	11	0.27	heterozygous	T	A>T	Intergenic
P493-1	chr1	10025708	A	A	A	15	13	28	0.54	heterozygous	G	A>G	Intergenic
P493-1	chr1	10522135	A	A	A	17	17	34	0.5	heterozygous	C	A>C	Intergenic
P493-1	chr1	13366098	T	T	T	20	24	44	0.45	heterozygous	A	T>A	Intergenic
P493-1	chr1	13968961	A	A	A	13	20	33	0.39	heterozygous	G	A>G	Intergenic
P493-1	chr1	20274698	G	G	G	11	12	23	0.48	heterozygous	A	G>A	AXX17_AT1G51540	CDS	Missense	A(GCT)->A/V(GYT)
P493-1	chr1	24645026	T	T	T	15	18	33	0.45	heterozygous	C	T>C	Intergenic
P493-1	chr1	25458067	T	T	T	17	14	31	0.55	heterozygous	G	T>G	AXX17_AT1G64510	UTR
P493-1	chr1	28051186	G	G	G	17	14	31	0.55	heterozygous	T	G>T	AXX17_AT1G71950	CDS	Silent	L(CTC)->L(CTM)
P493-1	chr1	28781239	C	C	C	8	17	25	0.32	heterozygous	A	C>A	Intergenic
P493-1	chr1	28941149	G	G	G	18	9	27	0.67	heterozygous	A	G>A	AXX17_AT1G74470	Intron
P493-1	chr2	747262	G	G	G	9	15	24	0.38	heterozygous	A	G>A	Intergenic
P493-1	chr2	1951322	T	T	T	18	18	36	0.5	heterozygous	A	T>A	Intergenic
P493-1	chr2	3617846	T	T	T	15	15	30	0.5	heterozygous	A	T>A	Intergenic
P493-1	chr2	4463475	T	T	T	13	12	25	0.52	heterozygous	C	T>C	AXX17_AT2G07970	CDS	Silent	R(AGA)->R(AGR)
P493-1	chr2	13966343	T	T	T	15	13	28	0.54	heterozygous	A	T>A	AXX17_AT2G31260	CDS	Missense	R(AGA)->R/S(AGW)
P493-1	chr2	14706654	T	T	T	22	19	41	0.54	heterozygous	G	T>G	Intergenic
P493-1	chr2	15170706	G	G	G	15	22	37	0.41	heterozygous	C	G>C	AXX17_AT2G34590	Intron
P493-1	chr2	15954304	C	C	C	9	17	26	0.35	heterozygous	G	C>G	AXX17_AT2G36810	Intron
P493-1	chr2	16379149	G	G	G	17	23	40	0.43	heterozygous	T	G>T	AXX17_AT2G38000	Intron
P493-1	chr2	18096857	T	T	T	27	14	41	0.66	heterozygous	A	T>A	AXX17_AT2G43130	CDS	Missense	T(ACA)->T/S(WCA)
P493-1	chr3	2801548	C	C	C	32	0	32	1	homozygous	T	C>T	AXX17_AT3G08710	CDS	Missense	A(GCT)->T(ACT)
P493-1	chr3	5448780	C	C	C	37	0	37	1	homozygous	A	C>A	AXX17_AT3G16750	CDS	Missense	R(CGT)->L(CTT)
P493-1	chr3	7437690	A	A	A	42	0	42	1	homozygous	T	A>T	AXX17_AT3G22450	UTR
P493-1	chr3	9310085	C	C	C	15	23	38	0.39	heterozygous	T	C>T	AXX17_AT3G27440	CDS	Silent	E(GAG)->E(GAR)
P493-1	chr3	12045354	A	A	A	14	24	38	0.37	heterozygous	G	A>G	Intergenic
P493-1	chr3	12425745	C	C	C	6	11	17	0.35	heterozygous	T	C>T	AXX17_AT3G33750	UTR
P493-1	chr3	15402715	G	G	G	33	0	33	1	homozygous	A	G>A	Intergenic
P493-1	chr3	16405112	G	G	G	14	16	30	0.47	heterozygous	A	G>A	Intergenic
P493-1	chr3	16655646	T	T	T	18	22	40	0.45	heterozygous	A	T>A	AXX17_AT3G41450	Intron
P493-1	chr3	17505123	G	G	G	9	14	23	0.39	heterozygous	A	G>A	AXX17_AT3G43580	Intron
P493-1	chr3	19319710	C	C	C	34	0	34	1	homozygous	T	C>T	AXX17_AT3G48810	Intron
P493-1	chr4	5730331	G	G	G	26	25	51	0.51	heterozygous	A	G>A	Intergenic
P493-1	chr4	5799369	T	T	T	25	22	47	0.53	heterozygous	C	T>C	Intergenic
P493-1	chr4	9345896	G	G	G	8	7	15	0.53	heterozygous	A	G>A	AXX17_AT4G20960	CDS	Silent	V(GTG)->V(GTR)
P493-1	chr4	11452216	T	T	T	20	13	33	0.61	heterozygous	A	T>A	AXX17_AT4G26780	CDS	Missense	S(AGT)->S/C(WGT)
P493-1	chr4	12113043	A	A	A	21	17	38	0.55	heterozygous	T	A>T	AXX17_AT4G28630	CDS	Silent	A(GCT)->A(GCW)
P493-1	chr5	3285787	T	T	T	36	0	36	1	homozygous	C	T>C	Intergenic
P493-1	chr5	4226644	G	G	G	34	0	34	1	homozygous	A	G>A	AXX17_AT5G12570	CDS	Missense	E(GAG)->K(AAG)
P493-1	chr5	9358258	G	G	G	32	26	58	0.55	heterozygous	A	G>A	Intergenic
P493-1	chr5	9686133	T	T	T	14	17	31	0.45	heterozygous	C	T>C	Intergenic
P493-1	chr5	10241780	C	C	C	8	12	20	0.4	heterozygous	G	C>G	AXX17_AT5G28500	CDS	Silent	G(GGC)->G(GGS)
P493-1	chr5	12814692	G	G	G	22	23	45	0.49	heterozygous	A	G>A	AXX17_AT5G32220	CDS	Silent	H(CAC)->H(CAY)
P493-1	chr5	13737512	A	A	A	18	21	39	0.46	heterozygous	T	A>T	AXX17_AT5G33670	UTR
P493-1	chr5	14435521	G	G	G	10	0	10	1	homozygous	A	G>A	Intergenic
P493-1	chr5	15646267	A	A	A	29	0	29	1	homozygous	T	A>T	Intergenic
P493-1	chr5	20738979	C	C	C	42	0	42	1	homozygous	A	C>A	AXX17_AT5G51580	CDS	Missense	Q(CAA)->K(AAA)
P493-1	chr5	25312346	A	A	A	33	0	33	1	homozygous	T	A>T	Intergenic
P493-2	chr1	7248178	A	A	A	21	21	42	0.5	heterozygous	G	A>G	AXX17_AT1G21910	Intron
P493-2	chr1	11149885	C	C	C	50	0	50	1	homozygous	T	C>T	Intergenic
P493-2	chr1	13870604	G	G	G	8	17	25	0.32	heterozygous	A	G>A	Intergenic
P493-2	chr1	15383476	C	C	C	15	20	35	0.43	heterozygous	T	C>T	Intergenic
P493-2	chr1	16480124	A	A	A	18	18	36	0.5	heterozygous	T	A>T	Intergenic
P493-2	chr1	17638317	C	C	C	18	22	40	0.45	heterozygous	T	C>T	Intergenic
P493-2	chr1	17638318	T	T	T	17	22	39	0.44	heterozygous	C	T>C	Intergenic
P493-2	chr1	20421952	A	A	A	14	17	31	0.45	heterozygous	T	A>T	AXX17_AT1G51870	Intron
P493-2	chr1	21767738	G	G	G	23	16	39	0.59	heterozygous	A	G>A	Intergenic
P493-2	chr1	23443785	G	G	G	9	14	23	0.39	heterozygous	T	G>T	AXX17_AT1G59530	UTR
P493-2	chr1	26057560	G	G	G	12	21	33	0.36	heterozygous	A	G>A	AXX17_AT1G66210	CDS	Silent	T(ACG)->T(ACR)
P493-2	chr1	29207760	C	C	C	18	9	27	0.67	heterozygous	A	C>A	AXX17_AT1G75290	CDS	Missense	Q(CAG)->K/Q(MAG)
P493-2	chr2	929017	A	A	A	40	0	40	1	homozygous	G	A>G	Intergenic
P493-2	chr2	2330145	T	T	T	49	0	49	1	homozygous	C	T>C	Intergenic
P493-2	chr2	8222629	A	A	A	36	0	36	1	homozygous	T	A>T	AXX17_AT2G16010	UTR
P493-2	chr2	13694447	G	G	G	18	16	34	0.53	heterozygous	A	G>A	AXX17_AT2G30460	CDS	Missense	T(ACC)->T/I(AYC)
P493-2	chr2	14641085	C	C	C	18	22	40	0.45	heterozygous	T	C>T	AXX17_AT2G33230	CDS	Missense	V(GTT)->I/V(RTT)
P493-2	chr2	14970626	T	T	T	25	22	47	0.53	heterozygous	C	T>C	Intergenic
P493-2	chr2	17625170	A	A	A	24	21	45	0.53	heterozygous	G	A>G	AXX17_AT2G41780	Intron
P493-2	chr3	6903762	A	A	A	24	13	37	0.65	heterozygous	G	A>G	AXX17_AT3G20950	Intron
P493-2	chr3	10393092	A	A	A	28	28	56	0.5	heterozygous	T	A>T	Intergenic
P493-2	chr3	12232097	C	C	C	16	18	34	0.47	heterozygous	T	C>T	Intergenic
P493-2	chr3	12683840	A	A	A	21	23	44	0.48	heterozygous	G	A>G	AXX17_AT3G34120	Intron
P493-2	chr3	15187929	A	A	A	45	0	45	1	homozygous	G	A>G	Intergenic
P493-2	chr3	18148296	C	C	C	29	0	29	1	homozygous	T	C>T	AXX17_AT3G45330	CDS	Silent	H(CAC)->H(CAT)
P493-2	chr4	1919943	T	T	T	14	17	31	0.45	heterozygous	A	T>A	AXX17_AT4G05210	Intron
P493-2	chr4	1945115	C	C	C	24	19	43	0.56	heterozygous	T	C>T	Intergenic
P493-2	chr4	7359573	T	T	T	18	18	36	0.5	heterozygous	C	T>C	AXX17_AT4G15660	Intron
P493-2	chr4	16484636	C	C	C	36	0	36	1	homozygous	A	C>A	AXX17_AT4G41310	CDS	Missense	L(CTA)->I(ATA)
P493-2	chr5	464972	T	T	T	38	0	38	1	homozygous	C	T>C	AXX17_AT5G01430	UTR
P493-2	chr5	8111260	C	C	C	49	0	49	1	homozygous	G	C>G	Intergenic
P493-2	chr5	9619791	C	C	C	29	0	29	1	homozygous	T	C>T	Intergenic
P493-2	chr5	10235209	G	G	G	54	0	54	1	homozygous	A	G>A	AXX17_AT5G28500	Intron
P493-2	chr5	14506553	G	G	G	32	0	32	1	homozygous	A	G>A	Intergenic
P493-2	chr5	15764103	T	T	T	33	0	33	1	homozygous	A	T>A	AXX17_AT5G38500	Intron
P493-2	chr5	20123268	C	C	C	12	23	35	0.34	heterozygous	T	C>T	AXX17_AT5G49850	CDS	Missense	S(AGT)->N/S(ART)
P493-2	scaffold18_size294915	176535	T	T	T	48	0	48	1	homozygous	C	T>C	Intergenic
P493-3	chr1	2627447	G	G	G	19	14	33	0.58	heterozygous	C	G>C	AXX17_AT1G08120	CDS	Missense	V(GTG)->V/L(STG)
P493-3	chr1	4743728	T	T	T	18	20	38	0.47	heterozygous	C	T>C	Intergenic
P493-3	chr1	8781867	G	G	G	4	6	10	0.4	heterozygous	A	G>A	AXX17_AT1G26020	UTR
P493-3	chr1	10175766	A	A	A	11	16	27	0.41	heterozygous	G	A>G	AXX17_AT1G29660	UTR
P493-3	chr1	10957607	G	G	G	19	19	38	0.5	heterozygous	T	G>T	Intergenic
P493-3	chr1	12110905	T	T	T	12	14	26	0.46	heterozygous	C	T>C	Intergenic
P493-3	chr1	15152208	A	A	A	14	12	26	0.54	heterozygous	G	A>G	Intergenic
P493-3	chr1	15910209	C	C	C	3	8	11	0.27	heterozygous	A	C>A	Intergenic
P493-3	chr1	20591417	T	T	T	6	11	17	0.35	heterozygous	A	T>A	AXX17_AT1G52230	Intron
P493-3	chr1	20591418	C	C	C	6	11	17	0.35	heterozygous	T	C>T	AXX17_AT1G52230	Intron
P493-3	chr1	23343526	T	T	T	32	0	32	1	homozygous	A	T>A	Intergenic
P493-3	chr2	2376145	A	A	A	24	0	24	1	homozygous	G	A>G	Intergenic
P493-3	chr2	6793684	C	C	C	14	17	31	0.45	heterozygous	T	C>T	Intergenic
P493-3	chr2	15586254	C	C	C	14	10	24	0.58	heterozygous	A	C>A	Intergenic
P493-3	chr3	9248176	G	G	G	28	0	28	1	homozygous	A	G>A	AXX17_AT3G27250	CDS	Silent	E(GAG)->E(GAA)
P493-3	chr3	11689611	A	A	A	16	25	41	0.39	heterozygous	T	A>T	AXX17_AT3G32660	Intron
P493-3	chr3	12548166	T	T	T	24	25	49	0.49	heterozygous	C	T>C	AXX17_AT3G33920	Intron
P493-3	chr3	17555511	A	A	A	44	0	44	1	homozygous	G	A>G	AXX17_AT3G43730	Intron
P493-3	chr3	18144038	T	T	T	26	0	26	1	homozygous	C	T>C	AXX17_AT3G45320	CDS	Missense	K(AAA)->E(GAA)
P493-3	chr4	7122156	C	C	C	32	0	32	1	homozygous	T	C>T	AXX17_AT4G15070	CDS	Missense	T(ACA)->I(ATA)
P493-3	chr4	10893704	C	C	C	40	0	40	1	homozygous	A	C>A	AXX17_AT4G25220	Intron
P493-3	chr4	14154657	C	C	C	19	21	40	0.48	heterozygous	T	C>T	AXX17_AT4G34670	UTR
P493-3	chr4	15405804	C	C	C	16	14	30	0.53	heterozygous	T	C>T	Intergenic
P493-3	chr5	973986	A	A	A	15	16	31	0.48	heterozygous	T	A>T	Intergenic
P493-3	chr5	2550296	G	G	G	12	10	22	0.55	heterozygous	A	G>A	AXX17_AT5G07700	Intron
P493-3	chr5	4939968	T	T	T	21	23	44	0.48	heterozygous	A	T>A	Intergenic
P493-3	chr5	5845681	G	G	G	14	19	33	0.42	heterozygous	A	G>A	AXX17_AT5G17420	UTR
P493-3	chr5	6404025	A	A	A	14	10	24	0.58	heterozygous	C	A>C	AXX17_AT5G18980	CDS	Silent	P(CCT)->P(CCK)
P493-3	chr5	10613855	T	T	T	20	18	38	0.53	heterozygous	A	T>A	AXX17_AT5G29070	Intron
P493-3	chr5	13174861	C	C	C	21	11	32	0.66	heterozygous	T	C>T	Intergenic
P493-3	chr5	14640494	T	T	T	15	19	34	0.44	heterozygous	C	T>C	Intergenic
P493-3	chr5	14798292	C	C	C	17	19	36	0.47	heterozygous	T	C>T	Intergenic
P493-3	chr5	16016936	T	T	T	17	27	44	0.39	heterozygous	C	T>C	Intergenic
P493-3	chr5	21479205	T	T	T	14	13	27	0.52	heterozygous	C	T>C	AXX17_AT5G53530	UTR
P493-3	chr5	22375833	A	A	A	19	21	40	0.48	heterozygous	G	A>G	Intergenic
P493-3	chr5	22406155	A	A	A	12	10	22	0.55	heterozygous	G	A>G	AXX17_AT5G56110	CDS	Missense	K(AAA)->K/E(RAA)
P493-3	chr5	23926427	G	G	G	25	22	47	0.53	heterozygous	A	G>A	AXX17_AT5G60450	Intron
P493-4	chr1	1109421	A	A	A	12	12	24	0.5	heterozygous	T	A>T	AXX17_AT1G03480	CDS	Missense	C(TGT)->S/C(WGT)
P493-4	chr1	8570130	A	A	A	16	42	58	0.28	heterozygous	T	A>T	AXX17_AT1G25480	UTR
P493-4	chr1	19430106	C	C	C	34	0	34	1	homozygous	T	C>T	Intergenic
P493-4	chr1	23686492	C	C	C	30	0	30	1	homozygous	A	C>A	AXX17_AT1G60110	Intron
P493-4	chr1	27323911	A	A	A	44	0	44	1	homozygous	T	A>T	Intergenic
P493-4	chr2	2695844	G	G	G	8	19	27	0.3	heterozygous	A	G>A	Intergenic
P493-4	chr2	4118357	A	A	A	35	0	35	1	homozygous	T	A>T	Intergenic
P493-4	chr2	8582926	C	C	C	19	11	30	0.63	heterozygous	T	C>T	AXX17_AT2G17250	Intron
P493-4	chr2	9142171	A	A	A	16	15	31	0.52	heterozygous	G	A>G	AXX17_AT2G18640	Intron
P493-4	chr2	10780620	G	G	G	14	12	26	0.54	heterozygous	A	G>A	AXX17_AT2G22780	CDS	Silent	A(GCC)->A(GCY)
P493-4	chr2	15411621	T	T	T	15	19	34	0.44	heterozygous	A	T>A	AXX17_AT2G35240	CDS	Silent	I(ATT)->I(ATW)
P493-4	chr2	16701507	G	G	G	18	19	37	0.49	heterozygous	A	G>A	Intergenic
P493-4	chr3	7944173	T	T	T	34	0	34	1	homozygous	C	T>C	AXX17_AT3G23990	CDS	Silent	L(TTA)->L(CTA)
P493-4	chr3	12405284	A	A	A	7	20	27	0.26	heterozygous	T	A>T	Intergenic
P493-4	chr3	13763410	T	T	T	32	0	32	1	homozygous	A	T>A	Intergenic
P493-4	chr3	14732313	A	A	A	43	0	43	1	homozygous	G	A>G	Intergenic
P493-4	chr4	2884324	T	T	T	19	18	37	0.51	heterozygous	C	T>C	Intergenic
P493-4	chr4	3220367	G	G	G	14	18	32	0.44	heterozygous	T	G>T	Intergenic
P493-4	chr4	4385121	G	G	G	14	11	25	0.56	heterozygous	A	G>A	Intergenic
P493-4	chr4	4448542	C	C	C	22	11	33	0.67	heterozygous	A	C>A	Intergenic
P493-4	chr4	5360978	T	T	T	18	20	38	0.47	heterozygous	G	T>G	Intergenic
P493-4	chr4	7846720	A	A	A	12	20	32	0.38	heterozygous	G	A>G	Intergenic
P493-4	chr4	16792672	T	T	T	8	11	19	0.42	heterozygous	A	T>A	Intergenic
P493-4	chr4	17291350	G	G	G	4	10	14	0.29	heterozygous	A	G>A	AXX17_AT4G43480	UTR
P493-4	chr4	17980642	C	C	C	13	9	22	0.59	heterozygous	T	C>T	Intergenic
P493-4	chr5	2148003	T	T	T	16	18	34	0.47	heterozygous	G	T>G	Intergenic
P493-4	chr5	3693567	T	T	T	14	15	29	0.48	heterozygous	A	T>A	AXX17_AT5G11170	CDS	Missense	I(ATT)->I/F(WTT)
P493-4	chr5	15204616	G	G	G	16	24	40	0.4	heterozygous	T	G>T	Intergenic
P493-4	chr5	21591945	T	T	T	21	18	39	0.54	heterozygous	A	T>A	Intergenic
P493-4	chr5	23110132	G	G	G	22	17	39	0.56	heterozygous	T	G>T	AXX17_AT5G58130	Intron
P493-4	chr5	23480615	C	C	C	12	26	38	0.32	heterozygous	A	C>A	AXX17_AT5G59230	UTR
P493-4	chr5	24706859	A	A	A	19	15	34	0.56	heterozygous	C	A>C	AXX17_AT5G62690	Intron
P493-4	scaffold27_size282142	52557	G	G	G	14	11	25	0.56	heterozygous	T	G>T	AXX17_ATUG01290	CDS	Missense	A(GCT)->A/S(KCT)
P493-4	scaffold46_size62883	23318	G	G	G	12	19	31	0.39	heterozygous	A	G>A	Intergenic
P493-4	scaffold46_size62883	39631	G	G	G	16	17	33	0.48	heterozygous	A	G>A	Intergenic
P493-5	chr1	12899974	A	A	A	19	34	53	0.36	heterozygous	T	A>T	AXX17_AT1G36030	CDS	Silent	R(CGT)->R(CGW)
P493-5	chr1	15635875	G	G	G	16	23	39	0.41	heterozygous	A	G>A	Intergenic
P493-5	chr1	15635876	A	A	A	16	22	38	0.42	heterozygous	T	A>T	Intergenic
P493-5	chr1	15690819	C	C	C	16	31	47	0.34	heterozygous	G	C>G	Intergenic
P493-5	chr1	17020956	C	C	C	16	21	37	0.43	heterozygous	A	C>A	AXX17_AT1G42780	Intron
P493-5	chr1	17103687	T	T	T	21	19	40	0.53	heterozygous	C	T>C	AXX17_AT1G42990	Intron
P493-5	chr1	19422873	T	T	T	25	22	47	0.53	heterozygous	G	T>G	AXX17_AT1G49340	Intron
P493-5	chr1	21257550	T	T	T	29	21	50	0.58	heterozygous	G	T>G	AXX17_AT1G53750	Intron
P493-5	chr1	22187777	G	G	G	21	26	47	0.45	heterozygous	T	G>T	Intergenic
P493-5	chr1	24643332	A	A	A	49	0	49	1	homozygous	T	A>T	Intergenic
P493-5	chr1	26373271	C	C	C	34	0	34	1	homozygous	A	C>A	Intergenic
P493-5	chr2	155195	A	A	A	25	21	46	0.54	heterozygous	T	A>T	Intergenic
P493-5	chr2	1661987	A	A	A	12	18	30	0.4	heterozygous	G	A>G	Intergenic
P493-5	chr2	6190462	A	A	A	28	23	51	0.55	heterozygous	G	A>G	Intergenic
P493-5	chr2	6518033	T	T	T	23	17	40	0.58	heterozygous	C	T>C	Intergenic
P493-5	chr2	9698971	A	A	A	22	16	38	0.58	heterozygous	C	A>C	Intergenic
P493-5	chr3	7298502	C	C	C	26	17	43	0.6	heterozygous	A	C>A	Intergenic
P493-5	chr3	10013574	T	T	T	25	28	53	0.47	heterozygous	A	T>A	Intergenic
P493-5	chr3	22122912	G	G	G	15	22	37	0.41	heterozygous	A	G>A	AXX17_AT3G56440	Intron
P493-5	chr4	2259058	G	G	G	17	23	40	0.43	heterozygous	A	G>A	Intergenic
P493-5	chr4	5457492	A	A	A	23	23	46	0.5	heterozygous	G	A>G	Intergenic
P493-5	chr4	14670068	C	C	C	33	0	33	1	homozygous	G	C>G	AXX17_AT4G36210	CDS	Missense	A(GCA)->P(CCA)
P493-5	chr4	17621002	G	G	G	44	0	44	1	homozygous	A	G>A	AXX17_AT4G44490	CDS	Silent	P(CCC)->P(CCT)
P493-5	chr5	1628075	A	A	A	46	0	46	1	homozygous	C	A>C	AXX17_AT5G04950	CDS	Missense	K(AAG)->Q(CAG)
P493-5	chr5	3271818	G	G	G	23	22	45	0.51	heterozygous	A	G>A	Intergenic
P493-5	chr5	3919422	C	C	C	20	22	42	0.48	heterozygous	T	C>T	AXX17_AT5G11740	UTR
P493-5	chr5	11237835	A	A	A	8	4	12	0.67	heterozygous	G	A>G	Intergenic
P493-5	chr5	11237836	C	C	C	8	4	12	0.67	heterozygous	A	C>A	Intergenic
P493-5	chr5	13471246	G	G	G	26	18	44	0.59	heterozygous	A	G>A	Intergenic
P493-5	chr5	14644124	A	A	A	20	23	43	0.47	heterozygous	T	A>T	AXX17_AT5G35610	CDS	Missense	N(AAC)->N/I(AWC)
P493-5	chr5	19146251	T	T	T	17	19	36	0.47	heterozygous	C	T>C	AXX17_AT5G47350	CDS	Missense	D(GAT)->D/G(GRT)
P493-5	chr5	19696611	G	G	G	21	25	46	0.46	heterozygous	A	G>A	AXX17_AT5G48730	Intron
P493-5	scaffold15_Contig142	152902	C	C	C	13	18	31	0.42	heterozygous	T	C>T	AXX17_ATUG00190	Intron
P493-6	chr1	1353349	G	G	G	20	17	37	0.54	heterozygous	A	G>A	AXX17_AT1G04140	Intron
P493-6	chr1	4184393	T	T	T	23	20	43	0.53	heterozygous	A	T>A	Intergenic
P493-6	chr1	11431902	G	G	G	31	0	31	1	homozygous	A	G>A	Intergenic
P493-6	chr1	12444386	A	A	A	22	15	37	0.59	heterozygous	T	A>T	AXX17_AT1G35010	CDS	Silent	V(GTA)->V(GTW)
P493-6	chr1	15132891	T	T	T	22	11	33	0.67	heterozygous	A	T>A	Intergenic
P493-6	chr1	19011145	T	T	T	16	19	35	0.46	heterozygous	A	T>A	Intergenic
P493-6	chr1	23706237	A	A	A	18	19	37	0.49	heterozygous	T	A>T	Intergenic
P493-6	chr1	24354548	T	T	T	24	18	42	0.57	heterozygous	C	T>C	AXX17_AT1G61800	CDS	Missense	S(TCT)->P/S(YCT)
P493-6	chr1	29338122	T	T	T	19	0	19	1	homozygous	A	T>A	AXX17_AT1G75720	CDS	Missense	L(CTC)->Q(CAA)
P493-6	chr1	29338123	C	C	C	20	0	20	1	homozygous	A	C>A	AXX17_AT1G75720	CDS	Missense	L(CTC)->Q(CAA)
P493-6	chr2	2225770	T	T	T	13	10	23	0.57	heterozygous	A	T>A	Intergenic
P493-6	chr2	3838177	C	C	C	16	20	36	0.44	heterozygous	A	C>A	Intergenic
P493-6	chr2	4811693	G	G	G	9	12	21	0.43	heterozygous	A	G>A	Intergenic
P493-6	chr2	5860047	G	G	G	18	27	45	0.4	heterozygous	A	G>A	Intergenic
P493-6	chr2	5860049	A	A	A	18	26	44	0.41	heterozygous	T	A>T	Intergenic
P493-6	chr2	8460447	A	A	A	24	18	42	0.57	heterozygous	G	A>G	AXX17_AT2G16850	Intron
P493-6	chr2	9882942	A	A	A	12	16	28	0.43	heterozygous	C	A>C	Intergenic
P493-6	chr2	17137067	A	A	A	24	19	43	0.56	heterozygous	G	A>G	AXX17_AT2G40180	Intron
P493-6	chr2	17446375	T	T	T	18	33	51	0.35	heterozygous	A	T>A	Intergenic
P493-6	chr3	2430444	G	G	G	10	16	26	0.38	heterozygous	A	G>A	AXX17_AT3G07530	CDS	Premature_STOP	W(TGG)->*/W(TGR)
P493-6	chr3	4956508	G	G	G	22	14	36	0.61	heterozygous	A	G>A	AXX17_AT3G15230	UTR
P493-6	chr3	11142160	T	T	T	16	28	44	0.36	heterozygous	C	T>C	Intergenic
P493-6	chr3	11501416	T	T	T	23	21	44	0.52	heterozygous	C	T>C	Intergenic
P493-6	chr3	14183859	A	A	A	25	16	41	0.61	heterozygous	G	A>G	AXX17_AT3G36380	Intron
P493-6	chr3	17235867	T	T	T	15	18	33	0.45	heterozygous	C	T>C	Intergenic
P493-6	chr3	19735945	C	C	C	15	18	33	0.45	heterozygous	T	C>T	Intergenic
P493-6	chr4	4405578	C	C	C	18	14	32	0.56	heterozygous	T	C>T	Intergenic
P493-6	chr4	9840101	A	A	A	48	0	48	1	homozygous	T	A>T	AXX17_AT4G22360	UTR
P493-6	chr4	10778794	A	A	A	36	0	36	1	homozygous	G	A>G	AXX17_AT4G24910	Intron
P493-6	chr4	10815370	C	C	C	43	0	43	1	homozygous	A	C>A	Intergenic
P493-6	chr4	11266166	G	G	G	38	0	38	1	homozygous	A	G>A	AXX17_AT4G26310	CDS	Missense	R(CGT)->H(CAT)
P493-6	chr4	13325359	A	A	A	34	0	34	1	homozygous	G	A>G	AXX17_AT4G32460	UTR
P493-6	chr4	14640222	T	T	T	46	0	46	1	homozygous	A	T>A	AXX17_AT4G36140	CDS	Missense	N(AAT)->Y(TAT)
P493-6	chr5	2389089	G	G	G	20	18	38	0.53	heterozygous	A	G>A	AXX17_AT5G07200	CDS	Missense	P(CCC)->P/L(CYC)
P493-6	chr5	2633990	T	T	T	23	21	44	0.52	heterozygous	G	T>G	AXX17_AT5G07910	UTR
P493-6	chr5	10428842	A	A	A	19	28	47	0.4	heterozygous	G	A>G	AXX17_AT5G28820	UTR
P493-6	chr5	10987789	C	C	C	21	31	52	0.4	heterozygous	G	C>G	Intergenic
P493-6	chr5	11362925	C	C	C	29	20	49	0.59	heterozygous	T	C>T	Intergenic
P493-6	chr5	13405743	A	A	A	13	16	29	0.45	heterozygous	T	A>T	Intergenic
P493-6	chr5	15097021	T	T	T	19	19	38	0.5	heterozygous	C	T>C	AXX17_AT5G36770	CDS	Missense	I(ATT)->I/V(RTT)
P493-6	chr5	15905195	T	T	T	13	17	30	0.43	heterozygous	A	T>A	AXX17_AT5G38880	CDS	Missense	S(AGT)->R/S(AGW)
P493-6	chr5	18123538	T	T	T	31	12	43	0.72	heterozygous	C	T>C	AXX17_AT5G44530	Intron
P493-6	chr5	22696245	A	A	A	13	18	31	0.42	heterozygous	C	A>C	AXX17_AT5G56840	UTR
P493-6	chr5	23702262	T	T	T	36	0	36	1	homozygous	A	T>A	AXX17_AT5G59910	CDS	Silent	A(GCT)->A(GCA)
P493-6	chr5	26097843	T	T	T	47	0	47	1	homozygous	G	T>G	Intergenic
P493-6	scaffold15_Contig624	42661	C	C	C	27	0	27	1	homozygous	G	C>G
P787-1	chr1	6271722	G	G	G	35	0	35	1	homozygous	C	G>C	AXX17_AT1G19050	UTR
P787-1	chr1	10948707	C	C	C	37	0	37	1	homozygous	T	C>T	Intergenic
P787-1	chr1	14068137	T	T	T	40	0	40	1	homozygous	C	T>C	Intergenic
P787-1	chr1	17274091	G	G	G	35	0	35	1	homozygous	C	G>C	Intergenic
P787-1	chr1	17379879	T	T	T	35	0	35	1	homozygous	A	T>A	Intergenic
P787-1	chr1	19278917	T	T	T	18	18	36	0.5	heterozygous	C	T>C	Intergenic
P787-1	chr1	19694856	C	C	C	19	13	32	0.59	heterozygous	A	C>A	AXX17_AT1G50100	CDS	Missense	K(AAG)->K/N(AAK)
P787-1	chr1	21402430	T	T	T	20	13	33	0.61	heterozygous	G	T>G	Intergenic
P787-1	chr1	24424729	G	G	G	23	22	45	0.51	heterozygous	A	G>A	AXX17_AT1G62030	UTR
P787-1	chr1	26580118	C	C	C	17	16	33	0.52	heterozygous	T	C>T	AXX17_AT1G67780	UTR
P787-1	chr2	4709259	C	C	C	20	22	42	0.48	heterozygous	T	C>T	Intergenic
P787-1	chr2	4825066	T	T	T	18	14	32	0.56	heterozygous	A	T>A	Intergenic
P787-1	chr2	6446014	A	A	A	8	9	17	0.47	heterozygous	G	A>G	Intergenic
P787-1	chr2	7162148	A	A	A	19	26	45	0.42	heterozygous	G	A>G	AXX17_AT2G13260	CDS	Missense	I(ATC)->T/I(AYC)
P787-1	chr2	9943980	C	C	C	16	15	31	0.52	heterozygous	T	C>T	AXX17_AT2G20700	UTR
P787-1	chr2	10190510	C	C	C	16	17	33	0.48	heterozygous	T	C>T	AXX17_AT2G21330	Intron
P787-1	chr2	10267386	G	G	G	12	29	41	0.29	heterozygous	A	G>A	AXX17_AT2G21540	Intron
P787-1	chr2	10583622	A	A	A	15	16	31	0.48	heterozygous	T	A>T	Intergenic
P787-1	chr2	14296934	A	A	A	17	13	30	0.57	heterozygous	T	A>T	AXX17_AT2G32240	Intron
P787-1	chr2	16780549	C	C	C	21	18	39	0.54	heterozygous	G	C>G	AXX17_AT2G39110	CDS	Missense	V(GTT)->V/L(STT)
P787-1	chr2	18756053	T	T	T	15	18	33	0.45	heterozygous	A	T>A	AXX17_AT2G45050	CDS	Missense	D(GAT)->E/D(GAW)
P787-1	chr3	502593	G	G	G	24	0	24	1	homozygous	A	G>A	AXX17_AT3G01670	Intron
P787-1	chr3	1105997	A	A	A	32	0	32	1	homozygous	T	A>T	AXX17_AT3G03630	CDS	Missense	M(ATG)->K(AAG)
P787-1	chr3	3699317	T	T	T	41	0	41	1	homozygous	C	T>C	Intergenic
P787-1	chr3	8986384	C	C	C	42	0	42	1	homozygous	T	C>T	Intergenic
P787-1	chr3	12368357	C	C	C	19	19	38	0.5	heterozygous	A	C>A	Intergenic
P787-1	chr3	12777487	G	G	G	14	14	28	0.5	heterozygous	A	G>A	Intergenic
P787-1	chr3	17288710	A	A	A	35	0	35	1	homozygous	T	A>T	AXX17_AT3G43010	Intron
P787-1	chr3	19092268	G	G	G	29	0	29	1	homozygous	A	G>A	AXX17_AT3G48090	Intron
P787-1	chr4	3105897	A	A	A	14	15	29	0.48	heterozygous	T	A>T	AXX17_AT4G07170	CDS	Missense	H(CAT)->H/L(CWT)
P787-1	chr4	3162309	T	T	T	18	11	29	0.62	heterozygous	A	T>A	Intergenic
P787-1	chr4	5188237	A	A	A	23	25	48	0.48	heterozygous	C	A>C	AXX17_AT4G10500	CDS	Missense	Q(CAA)->Q/H(CAM)
P787-1	chr4	5527651	G	G	G	5	11	16	0.31	heterozygous	A	G>A	Intergenic
P787-1	chr4	6007158	T	T	T	27	19	46	0.59	heterozygous	G	T>G	Intergenic
P787-1	chr4	9082678	T	T	T	17	17	34	0.5	heterozygous	G	T>G	AXX17_AT4G20190	CDS	Silent	V(GTA)->V(GTM)
P787-1	chr4	9694206	G	G	G	15	22	37	0.41	heterozygous	A	G>A	AXX17_AT4G21930	Intron
P787-1	chr4	10120532	T	T	T	6	14	20	0.3	heterozygous	A	T>A	Intergenic
P787-1	chr4	10339021	A	A	A	14	10	24	0.58	heterozygous	T	A>T	AXX17_AT4G23710	Intron
P787-1	chr4	10451364	G	G	G	6	5	11	0.55	heterozygous	C	G>C	Intergenic
P787-1	chr5	5983388	C	C	C	3	8	11	0.27	heterozygous	T	C>T	AXX17_AT5G17790	UTR
P787-1	chr5	7278682	T	T	T	25	0	25	1	homozygous	C	T>C	AXX17_AT5G21430	CDS	Missense	M(ATG)->V(GTG)
P787-1	chr5	10861126	G	G	G	46	0	46	1	homozygous	A	G>A	Intergenic
P787-1	chr5	15985986	T	T	T	44	0	44	1	homozygous	G	T>G	Intergenic
P787-1	chr5	20324426	T	T	T	18	18	36	0.5	heterozygous	C	T>C	AXX17_AT5G50420	CDS	Missense	K(AAG)->K/R(ARG)
P787-1	chr5	25522736	G	G	G	21	14	35	0.6	heterozygous	A	G>A	Intergenic
P787-1	scaffold18_size294915	93395	G	G	G	17	28	45	0.38	heterozygous	T	G>T	Intergenic
P787-2	chr1	2490338	C	C	C	19	20	39	0.49	heterozygous	G	C>G	AXX17_AT1G07760	UTR
P787-2	chr1	2493769	A	A	A	6	17	23	0.26	heterozygous	T	A>T	Intergenic
P787-2	chr1	3391719	C	C	C	8	13	21	0.38	heterozygous	A	C>A	AXX17_AT1G10360	Intron
P787-2	chr1	4582450	C	C	C	11	17	28	0.39	heterozygous	A	C>A	AXX17_AT1G13740	UTR
P787-2	chr1	6165985	A	A	A	18	20	38	0.47	heterozygous	G	A>G	AXX17_AT1G18740	Intron
P787-2	chr1	16750527	T	T	T	37	0	37	1	homozygous	A	T>A	AXX17_AT1G42090	Intron
P787-2	chr1	18360586	T	T	T	28	0	28	1	homozygous	C	T>C	AXX17_AT1G46320	CDS	Missense	R(AGG)->G(GGG)
P787-2	chr1	20742864	C	C	C	37	105	142	0.26	heterozygous	T	C>T	AXX17_AT1G52490	CDS	Silent	D(GAC)->D(GAY)
P787-2	chr1	24408482	T	T	T	20	11	31	0.65	heterozygous	G	T>G	AXX17_AT1G61970	CDS	Missense	N(AAC)->N/H(MAC)
P787-2	chr1	25521887	C	C	C	20	17	37	0.54	heterozygous	T	C>T	AXX17_AT1G64690	CDS	Missense	D(GAT)->N/D(RAT)
P787-2	chr1	26990958	A	A	A	15	23	38	0.39	heterozygous	T	A>T	Intergenic
P787-2	chr1	27019714	G	G	G	15	25	40	0.38	heterozygous	A	G>A	AXX17_AT1G69090	CDS	Missense	R(AGG)->K/R(ARG)
P787-2	chr1	27183998	C	C	C	17	26	43	0.4	heterozygous	T	C>T	AXX17_AT1G69650	CDS	Silent	A(GCG)->A(GCR)
P787-2	chr2	79405	G	G	G	34	0	34	1	homozygous	A	G>A	AXX17_AT2G00240	UTR
P787-2	chr2	669517	G	G	G	46	0	46	1	homozygous	A	G>A	Intergenic
P787-2	chr2	2288327	T	T	T	26	0	26	1	homozygous	A	T>A	Intergenic
P787-2	chr2	2511484	A	A	A	31	0	31	1	homozygous	G	A>G	Intergenic
P787-2	chr2	7018608	G	G	G	18	17	35	0.51	heterozygous	T	G>T	Intergenic
P787-2	chr2	8268534	A	A	A	31	0	31	1	homozygous	G	A>G	AXX17_AT2G16180	UTR
P787-2	chr2	9155080	G	G	G	4	9	13	0.31	heterozygous	T	G>T	Intergenic
P787-2	chr2	11628742	A	A	A	24	22	46	0.52	heterozygous	T	A>T	Intergenic
P787-2	chr2	11910392	G	G	G	26	24	50	0.52	heterozygous	T	G>T	Intergenic
P787-2	chr2	12900097	G	G	G	23	28	51	0.45	heterozygous	A	G>A	Intergenic
P787-2	chr2	14438227	T	T	T	11	24	35	0.31	heterozygous	C	T>C	Intergenic
P787-2	chr2	18527876	T	T	T	20	16	36	0.56	heterozygous	C	T>C	Intergenic
P787-2	chr3	4655455	C	C	C	49	0	49	1	homozygous	A	C>A	Intergenic
P787-2	chr3	8978440	C	C	C	38	0	38	1	homozygous	T	C>T	AXX17_AT3G26470	Intron
P787-2	chr3	16599987	A	A	A	3	7	10	0.3	heterozygous	G	A>G	Intergenic
P787-2	chr4	1588924	A	A	A	27	20	47	0.57	heterozygous	G	A>G	AXX17_AT4G04340	UTR
P787-2	chr4	1739206	T	T	T	15	17	32	0.47	heterozygous	A	T>A	AXX17_AT4G04740	CDS	Missense	K(AAA)->K/N(AAW)
P787-2	chr4	4514747	T	T	T	19	17	36	0.53	heterozygous	C	T>C	Intergenic
P787-2	chr4	5231626	T	T	T	23	14	37	0.62	heterozygous	A	T>A	Intergenic
P787-2	chr4	8278386	C	C	C	18	18	36	0.5	heterozygous	T	C>T	AXX17_AT4G18060	Intron
P787-2	chr4	11094375	T	T	T	27	19	46	0.59	heterozygous	A	T>A	AXX17_AT4G25780	UTR
P787-2	chr4	13095271	A	A	A	20	18	38	0.53	heterozygous	C	A>C	AXX17_AT4G31670	Intron
P787-2	chr4	14719995	G	G	G	20	16	36	0.56	heterozygous	A	G>A	AXX17_AT4G36370	CDS	Missense	S(TCA)->T/I/S/L(WYA)
P787-2	chr4	14719996	A	A	A	20	16	36	0.56	heterozygous	T	A>T	AXX17_AT4G36370	CDS	Missense	S(TCA)->T/I/S/L(WYA)
P787-2	chr4	14752990	C	C	C	15	14	29	0.52	heterozygous	A	C>A	AXX17_AT4G36470	CDS	Missense	N(AAC)->K/N(AAM)
P787-2	chr4	15628232	G	G	G	23	23	46	0.5	heterozygous	A	G>A	AXX17_AT4G38830	Intron
P787-2	chr4	16517665	C	C	C	14	10	24	0.58	heterozygous	T	C>T	AXX17_AT4G41370	CDS	Missense	A(GCT)->T/A(RCT)
P787-2	chr4	17185525	T	T	T	35	0	35	1	homozygous	A	T>A	Intergenic
P787-2	chr5	5193899	C	C	C	41	0	41	1	homozygous	T	C>T	Intergenic
P787-2	chr5	6455186	G	G	G	40	0	40	1	homozygous	A	G>A	AXX17_AT5G19100	CDS	Silent	F(TTC)->F(TTT)
P787-2	chr5	10600136	A	A	A	47	0	47	1	homozygous	G	A>G	AXX17_AT5G29060	Intron
P787-2	chr5	14132320	T	T	T	36	0	36	1	homozygous	A	T>A	Intergenic
P787-2	chr5	14803786	T	T	T	26	16	42	0.62	heterozygous	A	T>A	Intergenic
P787-2	chr5	16221352	C	C	C	48	0	48	1	homozygous	T	C>T	AXX17_AT5G39710	UTR
P787-2	chr5	21275210	G	G	G	20	0	20	1	homozygous	T	G>T	Intergenic
P787-2	chr5	21275211	A	A	A	20	0	20	1	homozygous	T	A>T	Intergenic
P787-2	scaffold15_Contig142	447	A	A	A	15	18	33	0.45	heterozygous	G	A>G	Intergenic
P787-2	scaffold24_size307384	99703	A	A	A	7	20	27	0.26	heterozygous	G	A>G	AXX17_ATUG00880	CDS	Missense	E(GAG)->E/G(GRG)
P787-3	chr1	1605962	A	A	A	37	0	37	1	homozygous	C	A>C	Intergenic
P787-3	chr1	9237583	T	T	T	39	0	39	1	homozygous	C	T>C	Intergenic
P787-3	chr1	10930570	T	T	T	38	0	38	1	homozygous	C	T>C	Intergenic
P787-3	chr1	15887894	C	C	C	27	0	27	1	homozygous	T	C>T	AXX17_AT1G40290	CDS	Silent	D(GAC)->D(GAT)
P787-3	chr1	17297805	A	A	A	41	0	41	1	homozygous	C	A>C	AXX17_AT1G43510	Intron
P787-3	chr1	19443132	G	G	G	21	21	42	0.5	heterozygous	A	G>A	Intergenic
P787-3	chr1	19583949	G	G	G	33	26	59	0.56	heterozygous	T	G>T	Intergenic
P787-3	chr1	22182010	G	G	G	9	23	32	0.28	heterozygous	A	G>A	AXX17_AT1G56140	CDS	Silent	P(CCG)->P(CCR)
P787-3	chr1	22182011	G	G	G	9	23	32	0.28	heterozygous	T	G>T	AXX17_AT1G56140	CDS	Premature_STOP	E(GAG)->E/*(KAG)
P787-3	chr1	22713311	A	A	A	42	0	42	1	homozygous	T	A>T	AXX17_AT1G57510	Intron
P787-3	chr1	23055438	C	C	C	34	0	34	1	homozygous	T	C>T	AXX17_AT1G58500	UTR
P787-3	chr1	25220139	A	A	A	15	23	38	0.39	heterozygous	T	A>T	Intergenic
P787-3	chr1	25666678	C	C	C	10	13	23	0.43	heterozygous	A	C>A	AXX17_AT1G65100	CDS	Missense	Q(CAG)->K/Q(MAG)
P787-3	chr1	26314274	C	C	C	19	25	44	0.43	heterozygous	T	C>T	AXX17_AT1G66920	Intron
P787-3	chr2	1390826	T	T	T	39	0	39	1	homozygous	C	T>C	Intergenic
P787-3	chr2	2836763	T	T	T	35	0	35	1	homozygous	C	T>C	Intergenic
P787-3	chr2	8189386	T	T	T	29	0	29	1	homozygous	A	T>A	AXX17_AT2G15920	Intron
P787-3	chr2	8709140	T	T	T	18	16	34	0.53	heterozygous	C	T>C	Intergenic
P787-3	chr2	9795960	A	A	A	20	21	41	0.49	heterozygous	T	A>T	AXX17_AT2G20310	Intron
P787-3	chr2	10227588	G	G	G	10	22	32	0.31	heterozygous	T	G>T	AXX17_AT2G21470	CDS	Premature_STOP	E(GAA)->E/*(KAA)
P787-3	chr2	10229419	C	C	C	16	15	31	0.52	heterozygous	T	C>T	AXX17_AT2G21480	UTR
P787-3	chr2	11648385	G	G	G	7	10	17	0.41	heterozygous	A	G>A	Intergenic
P787-3	chr2	12595567	T	T	T	14	15	29	0.48	heterozygous	A	T>A	Intergenic
P787-3	chr2	12595573	C	C	C	14	15	29	0.48	heterozygous	G	C>G	Intergenic
P787-3	chr2	12597637	C	C	C	16	18	34	0.47	heterozygous	T	C>T	AXX17_AT2G27350	CDS	Silent	E(GAG)->E(GAR)
P787-3	chr2	13569824	A	A	A	17	19	36	0.47	heterozygous	C	A>C	AXX17_AT2G30090	Intron
P787-3	chr2	13685717	A	A	A	13	18	31	0.42	heterozygous	T	A>T	AXX17_AT2G30450	UTR
P787-3	chr2	15236492	A	A	A	18	15	33	0.55	heterozygous	G	A>G	Intergenic
P787-3	chr2	15849187	C	C	C	11	10	21	0.52	heterozygous	T	C>T	AXX17_AT2G36530	Intron
P787-3	chr2	16155402	G	G	G	21	16	37	0.57	heterozygous	T	G>T	Intergenic
P787-3	chr2	16462755	G	G	G	14	12	26	0.54	heterozygous	A	G>A	AXX17_AT2G38280	CDS	Missense	G(GGA)->R/G(RGA)
P787-3	chr2	16523529	T	T	T	24	14	38	0.63	heterozygous	G	T>G	Intergenic
P787-3	chr2	17301658	A	A	A	21	28	49	0.43	heterozygous	T	A>T	AXX17_AT2G40680	Intron
P787-3	chr2	18187916	A	A	A	18	14	32	0.56	heterozygous	T	A>T	Intergenic
P787-3	chr3	2278946	A	A	A	13	15	28	0.46	heterozygous	G	A>G	AXX17_AT3G07050	Intron
P787-3	chr3	4182506	C	C	C	20	15	35	0.57	heterozygous	T	C>T	AXX17_AT3G13080,AXX17_AT3G13090	CDS	Missense	T(ACC)->T/I(AYC)
P787-3	chr3	7059805	A	A	A	20	14	34	0.59	heterozygous	G	A>G	Intergenic
P787-3	chr3	12263924	A	A	A	18	17	35	0.51	heterozygous	T	A>T	Intergenic
P787-3	chr3	17106501	T	T	T	21	13	34	0.62	heterozygous	C	T>C	Intergenic
P787-3	chr3	19620529	A	A	A	38	0	38	1	homozygous	G	A>G	AXX17_AT3G49670	UTR
P787-3	chr3	20761096	G	G	G	37	0	37	1	homozygous	T	G>T	AXX17_AT3G52750	CDS	Missense	L(CTT)->I(ATT)
P787-3	chr4	705524	A	A	A	13	17	30	0.43	heterozygous	G	A>G	Intergenic
P787-3	chr4	1139565	C	C	C	16	15	31	0.52	heterozygous	T	C>T	AXX17_AT4G03150	CDS	Silent	L(CTA)->L(YTA)
P787-3	chr4	3963175	A	A	A	21	17	38	0.55	heterozygous	C	A>C	Intergenic
P787-3	chr4	4541660	G	G	G	21	31	52	0.4	heterozygous	A	G>A	Intergenic
P787-3	chr4	8645704	G	G	G	19	19	38	0.5	heterozygous	T	G>T	Intergenic
P787-3	chr4	10490040	T	T	T	33	0	33	1	homozygous	C	T>C	AXX17_AT4G24140	CDS	Missense	D(GAT)->G(GGT)
P787-3	chr4	12270856	T	T	T	22	0	22	1	homozygous	G	T>G	AXX17_AT4G29110	CDS	Missense	I(ATT)->S(AGT)
P787-3	chr4	12270858	G	G	G	24	0	24	1	homozygous	T	G>T	AXX17_AT4G29110	CDS	Missense	A(GCA)->S(TCA)
P787-3	chr4	14823225	T	T	T	25	0	25	1	homozygous	A	T>A	AXX17_AT4G36670	CDS	Missense	Y(TAT)->F(TTT)
P787-3	chr4	16534773	T	T	T	18	0	18	1	homozygous	C	T>C	AXX17_AT4G41410	Intron
P787-3	chr5	8317018	T	T	T	34	0	34	1	homozygous	C	T>C	AXX17_AT5G24120	CDS	Silent	S(TCA)->S(TCG)
P787-3	chr5	8710687	C	C	C	11	29	40	0.28	heterozygous	T	C>T	Intergenic
P787-3	chr5	14072963	C	C	C	34	0	34	1	homozygous	T	C>T	Intergenic
P787-3	chr5	16273994	C	C	C	17	24	41	0.41	heterozygous	G	C>G	Intergenic
P787-3	chr5	17247134	T	T	T	10	17	27	0.37	heterozygous	G	T>G	AXX17_AT5G42400	CDS	START_LOST	M(ATG)->M/L(MTG)
P787-3	chr5	21530948	A	A	A	29	0	29	1	homozygous	C	A>C	AXX17_AT5G53640	CDS	Missense	K(AAA)->T(ACA)
P787-3	chr5	26294640	C	C	C	14	15	29	0.48	heterozygous	T	C>T	AXX17_AT5G67520	CDS	Silent	S(TCG)->S(TCR)
P787-3	scaffold35_size131485	78697	A	A	A	6	6	12	0.5	heterozygous	C	A>C	Intergenic
P787-3	scaffold50_size53549	48267	G	G	G	14	11	25	0.56	heterozygous	A	G>A	Intergenic
P787-4	chr1	6611310	A	A	A	45	0	45	1	homozygous	T	A>T	AXX17_AT1G20040	CDS	Missense	Y(TAT)->F(TTT)
P787-4	chr1	10278170	C	C	C	20	26	46	0.43	heterozygous	T	C>T	Intergenic
P787-4	chr1	11232764	T	T	T	25	19	44	0.57	heterozygous	A	T>A	Intergenic
P787-4	chr1	11809986	C	C	C	23	28	51	0.45	heterozygous	A	C>A	Intergenic
P787-4	chr1	13353070	A	A	A	24	25	49	0.49	heterozygous	G	A>G	Intergenic
P787-4	chr1	13611358	A	A	A	26	13	39	0.67	heterozygous	G	A>G	AXX17_AT1G37060	UTR
P787-4	chr1	15137212	G	G	G	10	23	33	0.3	heterozygous	A	G>A	Intergenic
P787-4	chr1	18505425	A	A	A	17	17	34	0.5	heterozygous	G	A>G	Intergenic
P787-4	chr1	21033236	T	T	T	25	23	48	0.52	heterozygous	G	T>G	Intergenic
P787-4	chr1	21109125	G	G	G	25	20	45	0.56	heterozygous	A	G>A	Intergenic
P787-4	chr1	21462973	G	G	G	20	24	44	0.45	heterozygous	T	G>T	Intergenic
P787-4	chr1	22226099	A	A	A	24	19	43	0.56	heterozygous	G	A>G	AXX17_AT1G56280	CDS	Silent	G(GGT)->G(GGY)
P787-4	chr1	23273151	G	G	G	21	21	42	0.5	heterozygous	A	G>A	AXX17_AT1G59100	CDS	Missense	S(AGT)->N/S(ART)
P787-4	chr1	24687562	A	A	A	11	27	38	0.29	heterozygous	T	A>T	AXX17_AT1G62660	UTR
P787-4	chr1	27234163	G	G	G	27	20	47	0.57	heterozygous	C	G>C	Intergenic
P787-4	chr2	1616050	A	A	A	37	0	37	1	homozygous	T	A>T	Intergenic
P787-4	chr2	4407653	C	C	C	23	26	49	0.47	heterozygous	T	C>T	Intergenic
P787-4	chr2	6084832	A	A	A	20	21	41	0.49	heterozygous	G	A>G	Intergenic
P787-4	chr2	6173611	T	T	T	32	23	55	0.58	heterozygous	A	T>A	Intergenic
P787-4	chr2	7424078	T	T	T	31	24	55	0.56	heterozygous	A	T>A	Intergenic
P787-4	chr2	8547228	G	G	G	22	33	55	0.4	heterozygous	A	G>A	Intergenic
P787-4	chr2	8725818	T	T	T	25	22	47	0.53	heterozygous	A	T>A	Intergenic
P787-4	chr2	10505449	T	T	T	48	0	48	1	homozygous	A	T>A	Intergenic
P787-4	chr3	10675097	C	C	C	23	30	53	0.43	heterozygous	T	C>T	Intergenic
P787-4	chr3	12964565	T	T	T	44	0	44	1	homozygous	G	T>G	Intergenic
P787-4	chr3	14671252	G	G	G	3	8	11	0.27	heterozygous	T	G>T	Intergenic
P787-4	chr3	18863108	T	T	T	49	0	49	1	homozygous	C	T>C	Intergenic
P787-4	chr4	4607910	C	C	C	22	18	40	0.55	heterozygous	A	C>A	Intergenic
P787-4	chr4	10237920	A	A	A	35	0	35	1	homozygous	T	A>T	Intergenic
P787-4	chr4	12818505	T	T	T	52	0	52	1	homozygous	A	T>A	AXX17_AT4G30840	Intron
P787-4	chr4	12983522	A	A	A	50	0	50	1	homozygous	G	A>G	AXX17_AT4G31370	CDS	Missense	I(ATC)->T(ACC)
P787-4	chr4	13579950	C	C	C	48	0	48	1	homozygous	T	C>T	AXX17_AT4G33180	Intron
P787-4	chr5	4226591	C	C	C	13	15	28	0.46	heterozygous	T	C>T	AXX17_AT5G12570	CDS	Missense	T(ACG)->T/M(AYG)
P787-4	chr5	4617847	G	G	G	19	11	30	0.63	heterozygous	C	G>C	AXX17_AT5G13680	Intron
P787-4	chr5	7166500	A	A	A	44	0	44	1	homozygous	C	A>C	Intergenic
P787-4	chr5	8052278	T	T	T	63	0	63	1	homozygous	A	T>A	AXX17_AT5G23450	UTR
P787-4	chr5	9691578	T	T	T	52	0	52	1	homozygous	A	T>A	Intergenic
P787-4	chr5	9800787	C	C	C	47	0	47	1	homozygous	T	C>T	AXX17_AT5G27690	UTR
P787-4	chr5	15816584	T	T	T	43	0	43	1	homozygous	C	T>C	Intergenic
P787-4	chr5	18181206	G	G	G	32	0	32	1	homozygous	T	G>T	Intergenic
P787-4	chr5	19304155	G	G	G	27	0	27	1	homozygous	C	G>C	AXX17_AT5G47830	CDS	Silent	A(GCG)->A(GCC)
P787-4	chr5	22621996	A	A	A	26	25	51	0.51	heterozygous	G	A>G	Intergenic
P787-4	chr5	23878838	A	A	A	21	25	46	0.46	heterozygous	T	A>T	AXX17_AT5G60350	UTR
P787-4	chr5	24968604	G	G	G	19	16	35	0.54	heterozygous	A	G>A	AXX17_AT5G63510	Intron
P787-4	chr5	25422937	A	A	A	21	19	40	0.53	heterozygous	G	A>G	AXX17_AT5G64890	UTR
P787-4	chr5	25655816	A	A	A	29	19	48	0.6	heterozygous	G	A>G	AXX17_AT5G65530	UTR
P787-4	scaffold18_size294915	106602	A	A	A	14	17	31	0.45	heterozygous	T	A>T	Intergenic
P787-5	chr1	3951008	G	G	G	26	0	26	1	homozygous	T	G>T	AXX17_AT1G11980	Intron
P787-5	chr1	8756793	G	G	G	28	22	50	0.56	heterozygous	T	G>T	AXX17_AT1G25950	Intron
P787-5	chr1	8862427	T	T	T	12	13	25	0.48	heterozygous	A	T>A	AXX17_AT1G26240	UTR
P787-5	chr1	9096994	C	C	C	19	21	40	0.48	heterozygous	A	C>A	Intergenic
P787-5	chr1	11271996	A	A	A	23	27	50	0.46	heterozygous	G	A>G	AXX17_AT1G32260	CDS	Silent	P(CCA)->P(CCR)
P787-5	chr1	13487396	G	G	G	22	14	36	0.61	heterozygous	A	G>A	AXX17_AT1G36930	Intron
P787-5	chr1	15517938	T	T	T	21	21	42	0.5	heterozygous	C	T>C	Intergenic
P787-5	chr1	20190429	C	C	C	25	31	56	0.45	heterozygous	T	C>T	AXX17_AT1G51330	CDS	Missense	T(ACG)->T/M(AYG)
P787-5	chr1	27168930	G	G	G	41	0	41	1	homozygous	A	G>A	AXX17_AT1G69590	Intron
P787-5	chr2	2749417	A	A	A	19	14	33	0.58	heterozygous	T	A>T	AXX17_AT2G05670	Intron
P787-5	chr2	5754597	A	A	A	17	16	33	0.52	heterozygous	G	A>G	Intergenic
P787-5	chr2	10422026	C	C	C	25	18	43	0.58	heterozygous	T	C>T	Intergenic
P787-5	chr2	10614968	T	T	T	21	27	48	0.44	heterozygous	C	T>C	AXX17_AT2G22440	Intron
P787-5	chr2	11398153	G	G	G	17	18	35	0.49	heterozygous	A	G>A	AXX17_AT2G24320	CDS	Missense	G(GGA)->E/G(GRA)
P787-5	chr2	13311209	A	A	A	17	24	41	0.41	heterozygous	T	A>T	AXX17_AT2G29380	CDS	Missense	E(GAG)->E/V(GWG)
P787-5	chr3	1422808	C	C	C	54	0	54	1	homozygous	T	C>T	Intergenic
P787-5	chr3	4494475	A	A	A	53	0	53	1	homozygous	G	A>G	AXX17_AT3G14030	CDS	Silent	A(GCA)->A(GCG)
P787-5	chr3	5778299	G	G	G	24	17	41	0.59	heterozygous	A	G>A	AXX17_AT3G17690	Intron
P787-5	chr3	5778300	A	A	A	23	18	41	0.56	heterozygous	T	A>T	AXX17_AT3G17690	Intron
P787-5	chr3	6623847	G	G	G	40	19	59	0.68	heterozygous	A	G>A	Intergenic
P787-5	chr3	13626648	A	A	A	15	14	29	0.52	heterozygous	T	A>T	AXX17_AT3G35370	Intron
P787-5	chr3	15634521	G	G	G	8	16	24	0.33	heterozygous	C	G>C	AXX17_AT3G38900	CDS	Missense	T(ACA)->R/T(ASA)
P787-5	chr3	16559792	T	T	T	16	18	34	0.47	heterozygous	A	T>A	AXX17_AT3G41180	UTR
P787-5	chr3	16953284	A	A	A	20	20	40	0.5	heterozygous	G	A>G	Intergenic
P787-5	chr3	17009547	T	T	T	14	13	27	0.52	heterozygous	G	T>G	AXX17_AT3G42280	UTR
P787-5	chr3	17101196	T	T	T	11	23	34	0.32	heterozygous	C	T>C	AXX17_AT3G42520	CDS	Missense	I(ATA)->I/V(RTA)
P787-5	chr3	17784094	G	G	G	20	19	39	0.51	heterozygous	A	G>A	AXX17_AT3G44360	UTR
P787-5	chr3	18450825	A	A	A	25	21	46	0.54	heterozygous	T	A>T	Intergenic
P787-5	chr3	18546980	G	G	G	20	20	40	0.5	heterozygous	A	G>A	Intergenic
P787-5	chr3	19840165	G	G	G	26	17	43	0.6	heterozygous	A	G>A	AXX17_AT3G50240	Intron
P787-5	chr3	20655387	G	G	G	27	25	52	0.52	heterozygous	T	G>T	AXX17_AT3G52480	CDS	Missense	P(CCA)->Q/P(CMA)
P787-5	chr3	20862237	G	G	G	30	24	54	0.56	heterozygous	A	G>A	AXX17_AT3G53100	UTR
P787-5	chr3	21175045	A	A	A	21	26	47	0.45	heterozygous	G	A>G	Intergenic
P787-5	chr3	22326340	A	A	A	24	21	45	0.53	heterozygous	G	A>G	AXX17_AT3G57040	Intron
P787-5	chr4	12612325	A	A	A	43	0	43	1	homozygous	G	A>G	Intergenic
P787-5	chr4	13582853	G	G	G	44	0	44	1	homozygous	A	G>A	AXX17_AT4G33190	CDS	Missense	G(GGA)->R(AGA)
P787-5	chr5	950647	C	C	C	52	0	52	1	homozygous	T	C>T	AXX17_AT5G02990	UTR
P787-5	chr5	1427326	A	A	A	29	0	29	1	homozygous	T	A>T	AXX17_AT5G04300	CDS	Missense	S(TCA)->T(ACA)
P787-5	chr5	10727351	T	T	T	31	17	48	0.65	heterozygous	A	T>A	Intergenic
P787-5	chr5	11748797	T	T	T	18	18	36	0.5	heterozygous	C	T>C	AXX17_AT5G30640	Intron
P787-5	chr5	12123067	A	A	A	29	13	42	0.69	heterozygous	G	A>G	Intergenic
P787-5	chr5	12608209	G	G	G	16	25	41	0.39	heterozygous	A	G>A	AXX17_AT5G31890	CDS	Missense	C(TGC)->Y/C(TRC)
P787-5	chr5	14177904	A	A	A	27	26	53	0.51	heterozygous	T	A>T	AXX17_AT5G34600	CDS	Missense	M(ATG)->K/M(AWG)
P787-5	chr5	14250465	G	G	G	24	28	52	0.46	heterozygous	A	G>A	AXX17_AT5G34750	Intron
P787-5	chr5	16606639	T	T	T	22	23	45	0.49	heterozygous	A	T>A	Intergenic
P787-5	chr5	17566417	T	T	T	33	25	58	0.57	heterozygous	G	T>G	AXX17_AT5G43250	CDS	Silent	R(AGG)->R(MGG)
P787-5	chr5	18684914	A	A	A	22	20	42	0.52	heterozygous	T	A>T	Intergenic
P787-5	chr5	20006120	T	T	T	14	24	38	0.37	heterozygous	A	T>A	AXX17_AT5G49550	Intron
P787-5	chr5	22972197	C	C	C	19	17	36	0.53	heterozygous	A	C>A	AXX17_AT5G57700	UTR
P787-5	chr5	22972198	A	A	A	20	17	37	0.54	heterozygous	T	A>T	AXX17_AT5G57700	UTR
P787-5	chr5	23276689	T	T	T	13	24	37	0.35	heterozygous	A	T>A	AXX17_AT5G58600	UTR
P787-5	scaffold36_size139747	119793	T	T	T	13	19	32	0.41	heterozygous	C	T>C	Intergenic
P787-6	chr1	2983955	A	A	A	20	29	49	0.41	heterozygous	C	A>C	Intergenic
P787-6	chr1	5735017	T	T	T	17	19	36	0.47	heterozygous	A	T>A	AXX17_AT1G17470	Intron
P787-6	chr1	5817951	A	A	A	17	23	40	0.43	heterozygous	G	A>G	AXX17_AT1G17760	UTR
P787-6	chr1	7852011	C	C	C	16	11	27	0.59	heterozygous	T	C>T	AXX17_AT1G23380	CDS	Missense	E(GAA)->K/E(RAA)
P787-6	chr1	8665875	G	G	G	13	13	26	0.5	heterozygous	A	G>A	AXX17_AT1G25730	CDS	Missense	V(GTA)->I/V(RTA)
P787-6	chr1	10706715	G	G	G	17	26	43	0.4	heterozygous	A	G>A	AXX17_AT1G30880	UTR
P787-6	chr1	13090382	C	C	C	17	17	34	0.5	heterozygous	T	C>T	Intergenic
P787-6	chr1	13955887	C	C	C	19	18	37	0.51	heterozygous	T	C>T	Intergenic
P787-6	chr1	17744971	C	C	C	17	18	35	0.49	heterozygous	T	C>T	AXX17_AT1G44700	Intron
P787-6	chr1	21244838	C	C	C	21	18	39	0.54	heterozygous	T	C>T	AXX17_AT1G53700	CDS	Silent	A(GCC)->A(GCY)
P787-6	chr1	24926606	A	A	A	24	21	45	0.53	heterozygous	T	A>T	Intergenic
P787-6	chr2	453103	A	A	A	48	0	48	1	homozygous	T	A>T	Intergenic
P787-6	chr2	6018771	T	T	T	37	0	37	1	homozygous	A	T>A	Intergenic
P787-6	chr2	6380697	T	T	T	44	0	44	1	homozygous	G	T>G	Intergenic
P787-6	chr2	9958278	G	G	G	37	0	37	1	homozygous	A	G>A	AXX17_AT2G20730	CDS	Missense	E(GAA)->K(AAA)
P787-6	chr2	12110687	T	T	T	30	0	30	1	homozygous	C	T>C	AXX17_AT2G26060	CDS	Missense	Q(CAA)->R(CGA)
P787-6	chr2	16139225	T	T	T	44	0	44	1	homozygous	C	T>C	Intergenic
P787-6	chr2	19016071	T	T	T	21	17	38	0.55	heterozygous	A	T>A	AXX17_AT2G45890	CDS	Missense	S(TCT)->T/S(WCT)
P787-6	chr3	1256721	T	T	T	15	23	38	0.39	heterozygous	C	T>C	AXX17_AT3G04060	Intron
P787-6	chr3	11052126	G	G	G	17	22	39	0.44	heterozygous	A	G>A	Intergenic
P787-6	chr3	11781440	A	A	A	25	19	44	0.57	heterozygous	T	A>T	Intergenic
P787-6	chr3	21561063	G	G	G	16	20	36	0.44	heterozygous	C	G>C	Intergenic
P787-6	chr4	6226776	G	G	G	21	14	35	0.6	heterozygous	T	G>T	AXX17_AT4G12870	CDS	START_LOST	M(ATG)->M/I(ATK)
P787-6	chr4	6606284	G	G	G	20	20	40	0.5	heterozygous	A	G>A	Intergenic
P787-6	chr4	10882878	A	A	A	22	23	45	0.49	heterozygous	C	A>C	AXX17_AT4G25190	UTR
P787-6	chr4	11599596	C	C	C	20	16	36	0.56	heterozygous	T	C>T	AXX17_AT4G27180	UTR
P787-6	chr4	11610969	T	T	T	10	23	33	0.3	heterozygous	G	T>G	Intergenic
P787-6	chr5	3257787	T	T	T	27	23	50	0.54	heterozygous	G	T>G	AXX17_AT5G09930	UTR
P787-6	chr5	4183057	C	C	C	22	22	44	0.5	heterozygous	G	C>G	AXX17_AT5G12450	CDS	Missense	P(CCA)->R/P(CSA)
P787-6	chr5	5731251	A	A	A	9	19	28	0.32	heterozygous	C	A>C	Intergenic
P787-6	chr5	7082449	G	G	G	15	11	26	0.58	heterozygous	A	G>A	AXX17_AT5G20920	CDS	Missense	E(GAA)->K/E(RAA)
P787-6	chr5	8291634	T	T	T	21	18	39	0.54	heterozygous	G	T>G	AXX17_AT5G24060	Intron
P787-6	chr5	8352155	T	T	T	12	16	28	0.43	heterozygous	A	T>A	AXX17_AT5G24200	Intron
P787-6	chr5	8352156	C	C	C	12	16	28	0.43	heterozygous	G	C>G	AXX17_AT5G24200	Intron
P787-6	chr5	8649149	C	C	C	20	23	43	0.47	heterozygous	T	C>T	AXX17_AT5G24920	CDS	Missense	V(GTT)->I/V(RTT)
P787-6	chr5	9806372	T	T	T	25	23	48	0.52	heterozygous	A	T>A	AXX17_AT5G27710	Intron
P787-6	chr5	12374655	T	T	T	29	0	29	1	homozygous	C	T>C	Intergenic
P787-6	chr5	13553472	A	A	A	51	0	51	1	homozygous	C	A>C	Intergenic
P787-6	chr5	18305975	A	A	A	42	0	42	1	homozygous	G	A>G	AXX17_AT5G45030	Intron
P787-6	chr5	19441971	A	A	A	15	19	34	0.44	heterozygous	C	A>C	Intergenic
P787-6	chr5	19944329	T	T	T	23	20	43	0.53	heterozygous	A	T>A	AXX17_AT5G49370	Intron
P787-6	scaffold35_size131485	47108	A	A	A	20	23	43	0.47	heterozygous	G	A>G	AXX17_ATUG01860	Intron
P995-1	chr1	553637	T	T	T	11	26	37	0.3	heterozygous	C	T>C	AXX17_AT1G01750	CDS	Missense	M(ATG)->M/V(RTG)
P995-1	chr1	4115723	G	G	G	13	9	22	0.59	heterozygous	A	G>A	AXX17_AT1G12460	Intron
P995-1	chr1	4600644	A	A	A	22	17	39	0.56	heterozygous	T	A>T	AXX17_AT1G13780	Intron
P995-1	chr1	5302292	T	T	T	15	21	36	0.42	heterozygous	A	T>A	AXX17_AT1G16050	CDS	Missense	E(GAG)->E/V(GWG)
P995-1	chr1	7804772	G	G	G	10	15	25	0.4	heterozygous	A	G>A	Intergenic
P995-1	chr1	11839781	A	A	A	28	0	28	1	homozygous	T	A>T	AXX17_AT1G33570	CDS	Missense	D(GAT)->V(GTT)
P995-1	chr1	12529440	G	G	G	39	0	39	1	homozygous	A	G>A	Intergenic
P995-1	chr1	26106607	C	C	C	25	0	25	1	homozygous	T	C>T	Intergenic
P995-1	chr2	1729643	C	C	C	14	12	26	0.54	heterozygous	T	C>T	Intergenic
P995-1	chr2	2386495	T	T	T	11	14	25	0.44	heterozygous	C	T>C	Intergenic
P995-1	chr2	3549912	G	G	G	16	18	34	0.47	heterozygous	A	G>A	AXX17_AT2G06810	UTR
P995-1	chr2	4210446	G	G	G	21	15	36	0.58	heterozygous	T	G>T	Intergenic
P995-1	chr2	13443674	G	G	G	8	18	26	0.31	heterozygous	A	G>A	AXX17_AT2G29740	CDS	Missense	D(GAT)->N/I/D/V(RWT)
P995-1	chr2	13443675	A	A	A	8	18	26	0.31	heterozygous	T	A>T	AXX17_AT2G29740	CDS	Missense	D(GAT)->N/I/D/V(RWT)
P995-1	chr2	18862312	T	T	T	30	0	30	1	homozygous	A	T>A	AXX17_AT2G45380	UTR
P995-1	chr3	1160870	C	C	C	11	15	26	0.42	heterozygous	T	C>T	AXX17_AT3G03790	CDS	Missense	P(CCG)->P/S(YCG)
P995-1	chr3	2547527	T	T	T	17	21	38	0.45	heterozygous	A	T>A	AXX17_AT3G07930	CDS	Missense	I(ATT)->N/I(AWT)
P995-1	chr3	3861125	T	T	T	16	13	29	0.55	heterozygous	A	T>A	AXX17_AT3G11970	CDS	Silent	G(GGT)->G(GGW)
P995-1	chr3	5355865	A	A	A	13	12	25	0.52	heterozygous	T	A>T	AXX17_AT3G16430	Intron
P995-1	chr3	7215108	A	A	A	18	13	31	0.58	heterozygous	T	A>T	AXX17_AT3G21830	Intron
P995-1	chr3	9909847	A	A	A	23	0	23	1	homozygous	C	A>C	AXX17_AT3G29090	CDS	Missense	T(ACC)->P(CCC)
P995-1	chr3	10251205	C	C	C	32	0	32	1	homozygous	T	C>T	Intergenic
P995-1	chr3	12338950	A	A	A	36	0	36	1	homozygous	T	A>T	Intergenic
P995-1	chr3	19449365	C	C	C	9	13	22	0.41	heterozygous	T	C>T	AXX17_AT3G49200	Intron
P995-1	chr3	19488748	A	A	A	18	15	33	0.55	heterozygous	T	A>T	Intergenic
P995-1	chr3	20106417	A	A	A	12	14	26	0.46	heterozygous	C	A>C	AXX17_AT3G50960	CDS	Silent	R(AGA)->R(MGA)
P995-1	chr3	20774804	A	A	A	23	10	33	0.7	heterozygous	T	A>T	AXX17_AT3G52770	CDS	Silent	L(CTT)->L(CTW)
P995-1	chr3	21620258	A	A	A	16	19	35	0.46	heterozygous	T	A>T	AXX17_AT3G55060	CDS	Missense	S(AGT)->S/C(WGT)
P995-1	chr4	119206	A	A	A	17	13	30	0.57	heterozygous	G	A>G	AXX17_AT4G00320	CDS	Silent	I(ATT)->I(ATY)
P995-1	chr4	2617115	T	T	T	19	15	34	0.56	heterozygous	C	T>C	Intergenic
P995-1	chr4	3394543	C	C	C	15	25	40	0.38	heterozygous	T	C>T	Intergenic
P995-1	chr4	4957104	A	A	A	20	21	41	0.49	heterozygous	G	A>G	Intergenic
P995-1	chr4	5845090	A	A	A	20	13	33	0.61	heterozygous	G	A>G	AXX17_AT4G11910	UTR
P995-1	chr4	8712438	A	A	A	16	19	35	0.46	heterozygous	G	A>G	AXX17_AT4G19320	Intron
P995-1	chr4	10605447	T	T	T	11	11	22	0.5	heterozygous	A	T>A	AXX17_AT4G24420	Intron
P995-1	chr4	10754764	A	A	A	21	16	37	0.57	heterozygous	C	A>C	Intergenic
P995-1	chr4	11409722	T	T	T	20	21	41	0.49	heterozygous	A	T>A	Intergenic
P995-1	chr5	48275	A	A	A	18	15	33	0.55	heterozygous	G	A>G	Intergenic
P995-1	chr5	1967344	C	C	C	42	0	42	1	homozygous	A	C>A	Intergenic
P995-1	chr5	6477561	T	T	T	12	18	30	0.4	heterozygous	G	T>G	Intergenic
P995-1	chr5	7435725	A	A	A	8	17	25	0.32	heterozygous	T	A>T	Intergenic
P995-1	chr5	8241982	A	A	A	14	19	33	0.42	heterozygous	T	A>T	AXX17_AT5G23970	Intron
P995-1	chr5	8820652	C	C	C	15	17	32	0.47	heterozygous	T	C>T	Intergenic
P995-1	chr5	11360080	A	A	A	11	16	27	0.41	heterozygous	T	A>T	Intergenic
P995-1	chr5	12830419	T	T	T	11	25	36	0.31	heterozygous	A	T>A	Intergenic
P995-1	chr5	17506083	A	A	A	16	14	30	0.53	heterozygous	G	A>G	Intergenic
P995-1	chr5	17885072	G	G	G	17	18	35	0.49	heterozygous	C	G>C	AXX17_AT5G43910	CDS	Missense	D(GAT)->D/H(SAT)
P995-1	chr5	17885084	G	G	G	12	18	30	0.4	heterozygous	T	G>T	AXX17_AT5G43910	UTR
P995-1	chr5	18212711	C	C	C	9	18	27	0.33	heterozygous	A	C>A	AXX17_AT5G44770	Intron
P995-1	chr5	19409136	C	C	C	13	18	31	0.42	heterozygous	A	C>A	Intergenic
P995-1	chr5	19557355	A	A	A	17	14	31	0.55	heterozygous	T	A>T	Intergenic
P995-1	chr5	19923477	G	G	G	10	17	27	0.37	heterozygous	A	G>A	Intergenic
P995-1	chr5	20428105	A	A	A	16	20	36	0.44	heterozygous	G	A>G	AXX17_AT5G50680	Intron
P995-1	chr5	21542542	T	T	T	23	17	40	0.58	heterozygous	A	T>A	AXX17_AT5G53670	UTR
P995-1	chr5	24819171	C	C	C	40	0	40	1	homozygous	T	C>T	Intergenic
P995-1	scaffold18_size294915	246996	A	A	A	29	26	55	0.53	heterozygous	G	A>G	Intergenic
P995-2	chr1	7048995	A	A	A	31	0	31	1	homozygous	G	A>G	Intergenic
P995-2	chr1	13130280	A	A	A	18	30	48	0.38	heterozygous	G	A>G	Intergenic
P995-2	chr1	17665471	G	G	G	24	24	48	0.5	heterozygous	A	G>A	AXX17_AT1G44510	CDS	Silent	R(CGC)->R(CGY)
P995-2	chr1	18034925	G	G	G	18	27	45	0.4	heterozygous	C	G>C	AXX17_AT1G45480	CDS	Missense	D(GAT)->D/H(SAT)
P995-2	chr1	19654527	A	A	A	11	18	29	0.38	heterozygous	T	A>T	Intergenic
P995-2	chr1	21032573	T	T	T	30	29	59	0.51	heterozygous	A	T>A	Intergenic
P995-2	chr1	23169321	C	C	C	18	7	25	0.72	heterozygous	T	C>T	Intergenic
P995-2	chr1	23217059	T	T	T	15	21	36	0.42	heterozygous	C	T>C	Intergenic
P995-2	chr1	23241302	C	C	C	15	15	30	0.5	heterozygous	T	C>T	AXX17_AT1G59060	UTR
P995-2	chr1	24282576	T	T	T	20	13	33	0.61	heterozygous	C	T>C	Intergenic
P995-2	chr1	27878302	T	T	T	36	0	36	1	homozygous	C	T>C	Intergenic
P995-2	chr2	522954	T	T	T	26	22	48	0.54	heterozygous	A	T>A	AXX17_AT2G01300	Intron
P995-2	chr2	6657301	T	T	T	21	17	38	0.55	heterozygous	G	T>G	Intergenic
P995-2	chr2	10108138	A	A	A	38	0	38	1	homozygous	G	A>G	AXX17_AT2G21090	CDS	Silent	C(TGT)->C(TGC)
P995-2	chr2	18678959	C	C	C	22	23	45	0.49	heterozygous	T	C>T	Intergenic
P995-2	chr2	18896632	C	C	C	11	16	27	0.41	heterozygous	A	C>A	AXX17_AT2G45510	CDS	Missense	H(CAT)->N/H(MAT)
P995-2	chr3	2140379	A	A	A	21	15	36	0.58	heterozygous	T	A>T	Intergenic
P995-2	chr3	5158653	T	T	T	20	17	37	0.54	heterozygous	A	T>A	AXX17_AT3G15830	CDS	Silent	V(GTT)->V(GTW)
P995-2	chr3	6494797	G	G	G	12	25	37	0.32	heterozygous	T	G>T	Intergenic
P995-2	chr3	8180553	A	A	A	5	13	18	0.28	heterozygous	T	A>T	Intergenic
P995-2	chr3	10925266	G	G	G	45	0	45	1	homozygous	A	G>A	Intergenic
P995-2	chr4	1039772	A	A	A	44	0	44	1	homozygous	G	A>G	Intergenic
P995-2	chr4	1503352	G	G	G	31	0	31	1	homozygous	A	G>A	Intergenic
P995-2	chr4	2252515	A	A	A	23	0	23	1	homozygous	T	A>T	Intergenic
P995-2	chr4	2387589	C	C	C	20	0	20	1	homozygous	T	C>T	Intergenic
P995-2	chr4	7748665	A	A	A	40	0	40	1	homozygous	G	A>G	Intergenic
P995-2	chr4	8525522	T	T	T	38	0	38	1	homozygous	C	T>C	AXX17_AT4G18840	UTR
P995-2	chr4	9305570	A	A	A	38	0	38	1	homozygous	C	A>C	AXX17_AT4G20870	CDS	Premature_STOP	L(TTA)->*(TGA)
P995-2	chr4	11086523	T	T	T	54	0	54	1	homozygous	G	T>G	Intergenic
P995-2	chr4	11754122	C	C	C	37	0	37	1	homozygous	T	C>T	AXX17_AT4G27590	CDS	Missense	T(ACT)->I(ATT)
P995-2	chr4	12390652	C	C	C	42	0	42	1	homozygous	A	C>A	AXX17_AT4G29470	Intron
P995-2	chr4	16119914	A	A	A	24	19	43	0.56	heterozygous	C	A>C	Intergenic
P995-2	chr4	16693684	G	G	G	23	0	23	1	homozygous	T	G>T	AXX17_AT4G41840	CDS	Silent	G(GGC)->G(GGA)
P995-2	chr5	2716054	A	A	A	22	20	42	0.52	heterozygous	T	A>T	AXX17_AT5G08200	CDS	Missense	S(AGT)->R/S(AGW)
P995-2	chr5	2751229	C	C	C	13	15	28	0.46	heterozygous	T	C>T	AXX17_AT5G08310	CDS	Missense	D(GAT)->N/D(RAT)
P995-2	chr5	3105718	A	A	A	21	17	38	0.55	heterozygous	T	A>T	AXX17_AT5G09450	Intron
P995-2	chr5	4105513	T	T	T	13	13	26	0.5	heterozygous	A	T>A	AXX17_AT5G12280	CDS	Silent	L(CTT)->L(CTW)
P995-2	chr5	6361954	G	G	G	33	0	33	1	homozygous	A	G>A	AXX17_AT5G18900	CDS	Missense	G(GGA)->R(AGA)
P995-2	chr5	11003648	T	T	T	15	22	37	0.41	heterozygous	C	T>C	Intergenic
P995-2	chr5	11955333	G	G	G	7	10	17	0.41	heterozygous	A	G>A	Intergenic
P995-2	chr5	14191795	G	G	G	24	21	45	0.53	heterozygous	T	G>T	Intergenic
P995-2	chr5	14344121	T	T	T	11	16	27	0.41	heterozygous	A	T>A	Intergenic
P995-2	chr5	14753218	A	A	A	19	22	41	0.46	heterozygous	T	A>T	Intergenic
P995-2	chr5	16009833	C	C	C	16	18	34	0.47	heterozygous	T	C>T	AXX17_AT5G39140	CDS	Missense	S(TCT)->S/F(TYT)
P995-2	chr5	17556594	G	G	G	18	17	35	0.51	heterozygous	T	G>T	AXX17_AT5G43200	Intron
P995-2	chr5	24767623	A	A	A	38	0	38	1	homozygous	T	A>T	AXX17_AT5G62910	UTR
P995-2	chr5	25464810	G	G	G	29	0	29	1	homozygous	A	G>A	Intergenic
P995-2	scaffold27_size282142	272299	T	T	T	44	18	62	0.71	heterozygous	C	T>C	Intergenic
P995-2	scaffold36_size139747	95033	T	T	T	43	0	43	1	homozygous	C	T>C	AXX17_ATUG02090	Intron
P995-3	chr1	55243	T	T	T	14	14	28	0.5	heterozygous	A	T>A	AXX17_AT1G00110	UTR
P995-3	chr1	5664898	A	A	A	23	14	37	0.62	heterozygous	C	A>C	Intergenic
P995-3	chr1	6571880	C	C	C	17	21	38	0.45	heterozygous	A	C>A	AXX17_AT1G19920	CDS	Missense	G(GGT)->G/V(GKT)
P995-3	chr1	7445368	T	T	T	5	11	16	0.31	heterozygous	G	T>G	Intergenic
P995-3	chr1	7827619	G	G	G	15	21	36	0.42	heterozygous	A	G>A	AXX17_AT1G23320	CDS	Missense	G(GGT)->S/G(RGT)
P995-3	chr1	8097493	A	A	A	9	20	29	0.31	heterozygous	G	A>G	Intergenic
P995-3	chr1	8931571	A	A	A	10	16	26	0.38	heterozygous	T	A>T	Intergenic
P995-3	chr1	9937501	C	C	C	24	17	41	0.59	heterozygous	T	C>T	Intergenic
P995-3	chr1	10035095	T	T	T	14	14	28	0.5	heterozygous	C	T>C	AXX17_AT1G29320	UTR
P995-3	chr1	11344256	A	A	A	8	23	31	0.26	heterozygous	T	A>T	AXX17_AT1G32410	UTR
P995-3	chr1	12397861	G	G	G	24	23	47	0.51	heterozygous	A	G>A	Intergenic
P995-3	chr1	12651655	G	G	G	22	18	40	0.55	heterozygous	T	G>T	Intergenic
P995-3	chr1	13642562	G	G	G	13	35	48	0.27	heterozygous	A	G>A	Intergenic
P995-3	chr1	13645787	C	C	C	18	11	29	0.62	heterozygous	A	C>A	Intergenic
P995-3	chr1	15303792	A	A	A	17	16	33	0.52	heterozygous	G	A>G	AXX17_AT1G39200	Intron
P995-3	chr1	16190238	G	G	G	14	16	30	0.47	heterozygous	A	G>A	Intergenic
P995-3	chr1	19390520	A	A	A	16	20	36	0.44	heterozygous	T	A>T	Intergenic
P995-3	chr1	22393435	G	G	G	27	0	27	1	homozygous	C	G>C	Intergenic
P995-3	chr1	28999237	T	T	T	41	0	41	1	homozygous	A	T>A	AXX17_AT1G74670	Intron
P995-3	chr2	628293	A	A	A	7	9	16	0.44	heterozygous	G	A>G	AXX17_AT2G01570	CDS	Silent	R(AGA)->R(AGR)
P995-3	chr2	853908	A	A	A	21	15	36	0.58	heterozygous	G	A>G	Intergenic
P995-3	chr2	1781510	T	T	T	25	20	45	0.56	heterozygous	C	T>C	Intergenic
P995-3	chr2	2270714	G	G	G	4	7	11	0.36	heterozygous	A	G>A	Intergenic
P995-3	chr2	2289299	G	G	G	13	16	29	0.45	heterozygous	A	G>A	Intergenic
P995-3	chr2	4033885	T	T	T	19	15	34	0.56	heterozygous	A	T>A	AXX17_AT2G07370	Intron
P995-3	chr2	4607279	A	A	A	10	17	27	0.37	heterozygous	G	A>G	Intergenic
P995-3	chr2	5260767	T	T	T	22	14	36	0.61	heterozygous	A	T>A	AXX17_AT2G09100	Intron
P995-3	chr2	5270517	G	G	G	15	13	28	0.54	heterozygous	A	G>A	Intergenic
P995-3	chr2	6190216	A	A	A	48	0	48	1	homozygous	G	A>G	Intergenic
P995-3	chr2	13562004	A	A	A	35	0	35	1	homozygous	T	A>T	AXX17_AT2G30070	Intron
P995-3	chr2	14413284	A	A	A	41	0	41	1	homozygous	G	A>G	Intergenic
P995-3	chr2	15355611	T	T	T	39	0	39	1	homozygous	A	T>A	Intergenic
P995-3	chr3	835404	A	A	A	17	28	45	0.38	heterozygous	C	A>C	Intergenic
P995-3	chr3	1155053	T	T	T	12	14	26	0.46	heterozygous	C	T>C	AXX17_AT3G03770	UTR
P995-3	chr3	4210795	T	T	T	13	16	29	0.45	heterozygous	A	T>A	AXX17_AT3G13170	CDS	Missense	N(AAT)->N/I(AWT)
P995-3	chr3	5655263	T	T	T	8	8	16	0.5	heterozygous	A	T>A	Intergenic
P995-3	chr3	5915589	G	G	G	22	15	37	0.59	heterozygous	A	G>A	Intergenic
P995-3	chr3	6544381	T	T	T	11	20	31	0.35	heterozygous	G	T>G	Intergenic
P995-3	chr3	8004455	A	A	A	26	19	45	0.58	heterozygous	G	A>G	Intergenic
P995-3	chr3	9306249	G	G	G	21	19	40	0.53	heterozygous	C	G>C	AXX17_AT3G27430	Intron
P995-3	chr3	9733585	T	T	T	16	17	33	0.48	heterozygous	A	T>A	AXX17_AT3G28650	UTR
P995-3	chr3	11471229	G	G	G	31	0	31	1	homozygous	C	G>C	Intergenic
P995-3	chr3	11471230	T	T	T	31	0	31	1	homozygous	A	T>A	Intergenic
P995-3	chr3	14408391	T	T	T	29	0	29	1	homozygous	C	T>C	Intergenic
P995-3	chr4	259376	A	A	A	42	0	42	1	homozygous	T	A>T	AXX17_AT4G00710	CDS	Missense	S(TCT)->T(ACT)
P995-3	chr4	892525	A	A	A	30	0	30	1	homozygous	G	A>G	Intergenic
P995-3	chr4	2121520	C	C	C	26	16	42	0.62	heterozygous	T	C>T	AXX17_AT4G05640	UTR
P995-3	chr4	4121565	G	G	G	10	19	29	0.34	heterozygous	A	G>A	Intergenic
P995-3	chr4	4594850	A	A	A	18	24	42	0.43	heterozygous	T	A>T	AXX17_AT4G09420	CDS	Missense	N(AAT)->N/I(AWT)
P995-3	chr4	8548267	G	G	G	37	0	37	1	homozygous	A	G>A	AXX17_AT4G18890	Intron
P995-3	chr4	9885366	A	A	A	35	0	35	1	homozygous	G	A>G	Intergenic
P995-3	chr4	9892313	G	G	G	23	0	23	1	homozygous	T	G>T	AXX17_AT4G22510	CDS	Missense	G(GGC)->V(GTC)
P995-3	chr5	1086186	C	C	C	26	0	26	1	homozygous	T	C>T	AXX17_AT5G03380	CDS	Missense	V(GTG)->M(ATG)
P995-3	chr5	7500791	A	A	A	13	21	34	0.38	heterozygous	C	A>C	AXX17_AT5G22010	Intron
P995-3	chr5	8652267	A	A	A	11	24	35	0.31	heterozygous	T	A>T	AXX17_AT5G24920	Intron
P995-3	chr5	9982060	T	T	T	31	21	52	0.6	heterozygous	C	T>C	AXX17_AT5G28040	Intron
P995-3	chr5	11332841	C	C	C	11	12	23	0.48	heterozygous	T	C>T	Intergenic
P995-3	chr5	12250080	T	T	T	12	17	29	0.41	heterozygous	A	T>A	Intergenic
P995-3	chr5	18122312	G	G	G	19	19	38	0.5	heterozygous	A	G>A	AXX17_AT5G44530	CDS	Missense	T(ACT)->T/I(AYT)
P995-3	chr5	23260577	T	T	T	22	11	33	0.67	heterozygous	C	T>C	AXX17_AT5G58530	UTR
P995-4	chr1	2036199	G	G	G	15	22	37	0.41	heterozygous	T	G>T	AXX17_AT1G06260	UTR
P995-4	chr1	5058783	T	T	T	13	12	25	0.52	heterozygous	A	T>A	AXX17_AT1G15250	Intron
P995-4	chr1	6865355	T	T	T	12	19	31	0.39	heterozygous	G	T>G	AXX17_AT1G20800	CDS	Silent	R(AGA)->R(MGA)
P995-4	chr1	8341490	T	T	T	11	10	21	0.52	heterozygous	A	T>A	Intergenic
P995-4	chr1	8406599	A	A	A	21	18	39	0.54	heterozygous	G	A>G	AXX17_AT1G25000	CDS	Missense	I(ATT)->T/I(AYT)
P995-4	chr1	9278422	G	G	G	22	26	48	0.46	heterozygous	A	G>A	Intergenic
P995-4	chr1	10898882	G	G	G	15	19	34	0.44	heterozygous	A	G>A	Intergenic
P995-4	chr1	12105142	C	C	C	14	12	26	0.54	heterozygous	T	C>T	AXX17_AT1G34250	CDS	Missense	A(GCC)->A/V(GYC)
P995-4	chr1	12738562	T	T	T	9	15	24	0.38	heterozygous	C	T>C	Intergenic
P995-4	chr1	16307258	G	G	G	19	19	38	0.5	heterozygous	A	G>A	Intergenic
P995-4	chr1	17799751	A	A	A	16	16	32	0.5	heterozygous	G	A>G	Intergenic
P995-4	chr1	21209382	C	C	C	35	0	35	1	homozygous	T	C>T	AXX17_AT1G53570,AXX17_AT1G53580	CDS	Missense	V(GTC)->I(ATC)
P995-4	chr1	24107047	T	T	T	24	0	24	1	homozygous	C	T>C	Intergenic
P995-4	chr1	26699367	A	A	A	10	17	27	0.37	heterozygous	T	A>T	Intergenic
P995-4	chr2	4120247	C	C	C	33	0	33	1	homozygous	A	C>A	Intergenic
P995-4	chr2	8778925	T	T	T	37	44	81	0.46	heterozygous	C	T>C	Intergenic
P995-4	chr2	10570530	G	G	G	30	0	30	1	homozygous	A	G>A	AXX17_AT2G22300	Intron
P995-4	chr2	18918340	C	C	C	37	0	37	1	homozygous	T	C>T	AXX17_AT2G45570	CDS	Silent	R(CGC)->R(CGT)
P995-4	chr3	90127	A	A	A	17	22	39	0.44	heterozygous	G	A>G	Intergenic
P995-4	chr3	244524	T	T	T	18	17	35	0.51	heterozygous	A	T>A	AXX17_AT3G00790	Intron
P995-4	chr3	4562851	T	T	T	19	17	36	0.53	heterozygous	G	T>G	Intergenic
P995-4	chr3	7060457	C	C	C	38	16	54	0.7	heterozygous	T	C>T	Intergenic
P995-4	chr3	7759630	T	T	T	15	13	28	0.54	heterozygous	A	T>A	AXX17_AT3G23420	CDS	Missense	I(ATT)->I/F(WTT)
P995-4	chr3	12009624	A	A	A	38	0	38	1	homozygous	G	A>G	Intergenic
P995-4	chr3	14310523	C	C	C	36	0	36	1	homozygous	T	C>T	Intergenic
P995-4	chr3	17837793	T	T	T	41	0	41	1	homozygous	C	T>C	Intergenic
P995-4	chr3	18192753	G	G	G	17	0	17	1	homozygous	A	G>A	AXX17_AT3G45430	Intron
P995-4	chr3	18415389	C	C	C	39	0	39	1	homozygous	A	C>A	AXX17_AT3G46220	Intron
P995-4	chr3	19791068	T	T	T	37	0	37	1	homozygous	G	T>G	AXX17_AT3G50110	UTR
P995-4	chr3	20303923	A	A	A	39	0	39	1	homozygous	G	A>G	Intergenic
P995-4	chr3	21105357	G	G	G	39	0	39	1	homozygous	A	G>A	Intergenic
P995-4	chr4	1976146	T	T	T	9	22	31	0.29	heterozygous	G	T>G	AXX17_AT4G05330	Intron
P995-4	chr4	3348545	A	A	A	17	49	66	0.26	heterozygous	C	A>C	Intergenic
P995-4	chr4	4371410	A	A	A	15	11	26	0.58	heterozygous	G	A>G	Intergenic
P995-4	chr4	4917109	T	T	T	25	30	55	0.45	heterozygous	C	T>C	AXX17_AT4G09980	Intron
P995-4	chr4	7453943	T	T	T	18	14	32	0.56	heterozygous	A	T>A	Intergenic
P995-4	chr4	10366021	T	T	T	11	10	21	0.52	heterozygous	A	T>A	AXX17_AT4G23780	Intron
P995-4	chr4	12017172	C	C	C	16	15	31	0.52	heterozygous	T	C>T	AXX17_AT4G28410	CDS	Silent	L(TTG)->L(TTR)
P995-4	chr4	17225361	T	T	T	19	15	34	0.56	heterozygous	A	T>A	Intergenic
P995-4	chr4	17599977	A	A	A	15	19	34	0.44	heterozygous	T	A>T	Intergenic
P995-4	chr5	321786	G	G	G	33	0	33	1	homozygous	T	G>T	AXX17_AT5G00940	UTR
P995-4	chr5	1512899	G	G	G	19	17	36	0.53	heterozygous	A	G>A	Intergenic
P995-4	chr5	3333056	C	C	C	22	15	37	0.59	heterozygous	A	C>A	Intergenic
P995-4	chr5	3629110	G	G	G	13	11	24	0.54	heterozygous	A	G>A	AXX17_AT5G10980	Intron
P995-4	chr5	4041175	G	G	G	14	16	30	0.47	heterozygous	A	G>A	AXX17_AT5G12120	Intron
P995-4	chr5	5256222	G	G	G	21	18	39	0.54	heterozygous	A	G>A	AXX17_AT5G15600	Intron
P995-4	chr5	5846944	T	T	T	21	16	37	0.57	heterozygous	A	T>A	Intergenic
P995-4	chr5	8065049	A	A	A	21	25	46	0.46	heterozygous	T	A>T	AXX17_AT5G23470	Intron
P995-4	chr5	11269672	C	C	C	16	10	26	0.62	heterozygous	T	C>T	Intergenic
P995-4	chr5	13953458	G	G	G	17	15	32	0.53	heterozygous	A	G>A	Intergenic
P995-4	chr5	15173063	A	A	A	8	16	24	0.33	heterozygous	G	A>G	Intergenic
P995-4	chr5	16131010	C	C	C	27	15	42	0.64	heterozygous	A	C>A	AXX17_AT5G39420	UTR
P995-4	chr5	19144783	T	T	T	4	9	13	0.31	heterozygous	A	T>A	Intergenic
P995-4	chr5	20311103	C	C	C	16	0	16	1	homozygous	T	C>T	AXX17_AT5G50380	CDS	Missense	P(CCA)->S(TCA)
P995-4	chr5	22576697	G	G	G	33	0	33	1	homozygous	T	G>T	AXX17_AT5G56490	UTR
P995-4	scaffold68_size61837	25326	C	C	C	16	16	32	0.5	heterozygous	T	C>T	AXX17_ATUG04920	CDS	Silent	S(AGC)->S(AGY)
P995-5	chr1	1271225	A	A	A	28	27	55	0.51	heterozygous	T	A>T	AXX17_AT1G03900	Intron
P995-5	chr1	2264172	G	G	G	25	20	45	0.56	heterozygous	T	G>T	Intergenic
P995-5	chr1	2380263	T	T	T	28	27	55	0.51	heterozygous	A	T>A	Intergenic
P995-5	chr1	5479741	T	T	T	14	18	32	0.44	heterozygous	G	T>G	AXX17_AT1G16610	CDS	Silent	T(ACA)->T(ACM)
P995-5	chr1	7291012	T	T	T	15	30	45	0.33	heterozygous	C	T>C	AXX17_AT1G22020	CDS	Missense	K(AAG)->K/E(RAG)
P995-5	chr1	15735666	A	A	A	26	32	58	0.45	heterozygous	G	A>G	Intergenic
P995-5	chr1	19608114	A	A	A	30	16	46	0.65	heterozygous	T	A>T	AXX17_AT1G49890	Intron
P995-5	chr1	24300682	G	G	G	18	14	32	0.56	heterozygous	A	G>A	AXX17_AT1G61650	CDS	Missense	G(GGG)->E/G(GRG)
P995-5	chr1	26631335	A	A	A	23	22	45	0.51	heterozygous	T	A>T	Intergenic
P995-5	chr1	27985402	A	A	A	23	21	44	0.52	heterozygous	T	A>T	AXX17_AT1G71790	CDS	Missense	S(TCT)->T/S(WCT)
P995-5	chr2	292723	T	T	T	20	18	38	0.53	heterozygous	A	T>A	AXX17_AT2G00800	UTR
P995-5	chr2	713382	T	T	T	27	30	57	0.47	heterozygous	G	T>G	AXX17_AT2G01760	Intron
P995-5	chr2	1582855	T	T	T	20	19	39	0.51	heterozygous	C	T>C	AXX17_AT2G03730	Intron
P995-5	chr2	2321538	C	C	C	27	18	45	0.6	heterozygous	T	C>T	AXX17_AT2G05050	CDS	Missense	D(GAT)->N/D(RAT)
P995-5	chr2	2886776	T	T	T	24	25	49	0.49	heterozygous	C	T>C	Intergenic
P995-5	chr2	3616451	T	T	T	16	38	54	0.3	heterozygous	C	T>C	Intergenic
P995-5	chr2	3717532	C	C	C	12	20	32	0.38	heterozygous	T	C>T	Intergenic
P995-5	chr2	6721175	A	A	A	23	33	56	0.41	heterozygous	G	A>G	AXX17_AT2G12080	Intron
P995-5	chr2	9805058	T	T	T	13	9	22	0.59	heterozygous	C	T>C	AXX17_AT2G20330	CDS	Missense	N(AAT)->N/S(ART)
P995-5	chr2	13485904	T	T	T	42	0	42	1	homozygous	A	T>A	AXX17_AT2G29850	Intron
P995-5	chr2	17953199	T	T	T	23	23	46	0.5	heterozygous	C	T>C	AXX17_AT2G42700	CDS	Silent	S(TCT)->S(TCY)
P995-5	chr2	18840412	A	A	A	12	23	35	0.34	heterozygous	T	A>T	Intergenic
P995-5	chr2	19029997	G	G	G	15	12	27	0.56	heterozygous	A	G>A	AXX17_AT2G45950	CDS	Missense	S(TCG)->S/L(TYG)
P995-5	chr3	4707939	A	A	A	47	0	47	1	homozygous	G	A>G	AXX17_AT3G14620	CDS	Missense	V(GTC)->A(GCC)
P995-5	chr3	5586611	C	C	C	57	0	57	1	homozygous	T	C>T	Intergenic
P995-5	chr3	12533537	G	G	G	8	21	29	0.28	heterozygous	A	G>A	Intergenic
P995-5	chr3	17238160	C	C	C	16	26	42	0.38	heterozygous	T	C>T	Intergenic
P995-5	chr3	17959198	G	G	G	28	10	38	0.74	heterozygous	A	G>A	AXX17_AT3G44800	Intron
P995-5	chr3	19527489	C	C	C	16	21	37	0.43	heterozygous	T	C>T	Intergenic
P995-5	chr4	1640195	G	G	G	22	18	40	0.55	heterozygous	A	G>A	AXX17_AT4G04490	CDS	Silent	A(GCG)->A(GCR)
P995-5	chr4	3988969	A	A	A	15	36	51	0.29	heterozygous	T	A>T	Intergenic
P995-5	chr4	4863145	T	T	T	27	22	49	0.55	heterozygous	G	T>G	Intergenic
P995-5	chr4	5107689	G	G	G	19	17	36	0.53	heterozygous	A	G>A	Intergenic
P995-5	chr4	5255300	A	A	A	31	27	58	0.53	heterozygous	G	A>G	Intergenic
P995-5	chr4	6478221	G	G	G	27	12	39	0.69	heterozygous	T	G>T	AXX17_AT4G13440	CDS	Missense	R(CGA)->R/L(CKA)
P995-5	chr4	11906524	T	T	T	43	0	43	1	homozygous	A	T>A	AXX17_AT4G28030	CDS	Silent	G(GGA)->G(GGT)
P995-5	chr4	14440610	A	A	A	41	0	41	1	homozygous	G	A>G	AXX17_AT4G35520	CDS	Missense	Y(TAC)->C(TGC)
P995-5	chr4	17883232	G	G	G	47	0	47	1	homozygous	A	G>A	Intergenic
P995-5	chr4	17938866	T	T	T	55	0	55	1	homozygous	A	T>A	AXX17_AT4G45430	Intron
P995-5	chr5	4585470	C	C	C	42	0	42	1	homozygous	T	C>T	AXX17_AT5G13560	Intron
P995-5	chr5	6225146	A	A	A	21	23	44	0.48	heterozygous	T	A>T	Intergenic
P995-5	chr5	10793308	G	G	G	18	25	43	0.42	heterozygous	T	G>T	Intergenic
P995-5	chr5	11482729	T	T	T	9	10	19	0.47	heterozygous	A	T>A	Intergenic
P995-5	scaffold32_size196412	23994	T	T	T	23	21	44	0.52	heterozygous	C	T>C	AXX17_ATUG01620	CDS	Missense	E(GAG)->E/G(GRG)
P995-5	scaffold32_size196412	129927	A	A	A	14	22	36	0.39	heterozygous	T	A>T	AXX17_ATUG01730	Intron
P995-5	scaffold68_size61837	17724	G	G	G	14	10	24	0.58	heterozygous	A	G>A	AXX17_ATUG04920	CDS	Missense	S(AGC)->N/S(ARC)
P995-6	chr1	3081698	A	A	A	23	30	53	0.43	heterozygous	G	A>G	Intergenic
P995-6	chr1	10727748	C	C	C	39	0	39	1	homozygous	G	C>G	AXX17_AT1G30930	CDS	Missense	R(CGT)->G(GGT)
P995-6	chr1	12599570	T	T	T	47	0	47	1	homozygous	G	T>G	Intergenic
P995-6	chr1	17153853	A	A	A	47	0	47	1	homozygous	G	A>G	Intergenic
P995-6	chr1	19133573	G	G	G	26	0	26	1	homozygous	A	G>A	Intergenic
P995-6	chr1	19133575	C	C	C	27	0	27	1	homozygous	T	C>T	Intergenic
P995-6	chr1	25318874	A	A	A	54	0	54	1	homozygous	T	A>T	AXX17_AT1G64200	CDS	Premature_STOP	R(AGA)->*(TGA)
P995-6	chr1	27788026	A	A	A	61	0	61	1	homozygous	G	A>G	Intergenic
P995-6	chr1	29386488	A	A	A	37	0	37	1	homozygous	T	A>T	AXX17_AT1G75880	UTR
P995-6	chr2	853854	G	G	G	33	0	33	1	homozygous	A	G>A	Intergenic
P995-6	chr2	1188658	A	A	A	14	20	34	0.41	heterozygous	T	A>T	Intergenic
P995-6	chr2	1319455	C	C	C	28	21	49	0.57	heterozygous	G	C>G	Intergenic
P995-6	chr2	4368019	C	C	C	16	20	36	0.44	heterozygous	A	C>A	Intergenic
P995-6	chr2	4599094	A	A	A	18	22	40	0.45	heterozygous	G	A>G	Intergenic
P995-6	chr2	5026721	A	A	A	27	19	46	0.59	heterozygous	G	A>G	AXX17_AT2G08830	Intron
P995-6	chr2	7400320	A	A	A	21	31	52	0.4	heterozygous	G	A>G	Intergenic
P995-6	chr2	7635315	T	T	T	12	15	27	0.44	heterozygous	G	T>G	AXX17_AT2G14490	UTR
P995-6	chr2	8678208	G	G	G	30	28	58	0.52	heterozygous	T	G>T	AXX17_AT2G17500	Intron
P995-6	chr2	11428269	C	C	C	21	14	35	0.6	heterozygous	T	C>T	AXX17_AT2G24380	UTR
P995-6	chr2	18526156	G	G	G	42	0	42	1	homozygous	A	G>A	Intergenic
P995-6	chr3	2203800	T	T	T	24	15	39	0.62	heterozygous	A	T>A	AXX17_AT3G06800	Intron
P995-6	chr3	3317527	C	C	C	20	23	43	0.47	heterozygous	T	C>T	AXX17_AT3G10300	Intron
P995-6	chr3	4502697	A	A	A	13	20	33	0.39	heterozygous	G	A>G	AXX17_AT3G14090	CDS	Silent	V(GTT)->V(GTY)
P995-6	chr3	5584510	T	T	T	53	0	53	1	homozygous	C	T>C	Intergenic
P995-6	chr3	5691027	C	C	C	19	22	41	0.46	heterozygous	G	C>G	Intergenic
P995-6	chr3	6506171	T	T	T	25	18	43	0.58	heterozygous	A	T>A	Intergenic
P995-6	chr3	6646767	A	A	A	22	15	37	0.59	heterozygous	T	A>T	Intergenic
P995-6	chr3	16963996	C	C	C	37	0	37	1	homozygous	G	C>G	AXX17_AT3G42200	CDS	Missense	G(GGC)->A(GCC)
P995-6	chr4	5828667	G	G	G	51	0	51	1	homozygous	A	G>A	Intergenic
P995-6	chr4	7438597	G	G	G	42	0	42	1	homozygous	A	G>A	AXX17_AT4G15880	CDS	Silent	E(GAG)->E(GAA)
P995-6	chr4	8056224	A	A	A	31	0	31	1	homozygous	T	A>T	AXX17_AT4G17610	Intron
P995-6	chr4	11568586	A	A	A	16	19	35	0.46	heterozygous	T	A>T	AXX17_AT4G27090	CDS	Missense	V(GTC)->D/V(GWC)
P995-6	chr4	11786908	C	C	C	16	18	34	0.47	heterozygous	T	C>T	Intergenic
P995-6	chr4	11815663	T	T	T	18	19	37	0.49	heterozygous	A	T>A	AXX17_AT4G27780	CDS	Silent	P(CCT)->P(CCW)
P995-6	chr5	2575786	T	T	T	23	16	39	0.59	heterozygous	C	T>C	AXX17_AT5G07750	CDS	Silent	R(CGT)->R(CGY)
P995-6	chr5	4997192	T	T	T	24	21	45	0.53	heterozygous	A	T>A	Intergenic
P995-6	chr5	5692183	T	T	T	22	24	46	0.48	heterozygous	C	T>C	AXX17_AT5G16920	Intron
P995-6	chr5	6701301	G	G	G	32	13	45	0.71	heterozygous	T	G>T	AXX17_AT5G19800	UTR
P995-6	chr5	8589419	T	T	T	35	24	59	0.59	heterozygous	C	T>C	Intergenic
P995-6	chr5	8975143	T	T	T	24	24	48	0.5	heterozygous	C	T>C	AXX17_AT5G25730	UTR
P995-6	chr5	10011110	T	T	T	14	21	35	0.4	heterozygous	C	T>C	Intergenic
P995-6	chr5	10755498	T	T	T	20	32	52	0.38	heterozygous	G	T>G	Intergenic
P995-6	chr5	10852830	A	A	A	18	14	32	0.56	heterozygous	G	A>G	Intergenic
P995-6	chr5	12413316	C	C	C	41	0	41	1	homozygous	T	C>T	Intergenic
P995-6	chr5	16016587	T	T	T	38	0	38	1	homozygous	A	T>A	Intergenic
P995-6	chr5	16037128	A	A	A	40	0	40	1	homozygous	T	A>T	Intergenic
P995-6	chr5	17537390	C	C	C	39	0	39	1	homozygous	A	C>A	Intergenic
P995-6	chr5	18317411	A	A	A	45	0	45	1	homozygous	G	A>G	AXX17_AT5G45050	Intron
P995-6	chr5	19789608	A	A	A	38	0	38	1	homozygous	T	A>T	Intergenic

## Sheet: small InDels
Supplementary Table S2 Information on SBSs and small InDels (<100 bp) detected in Arabidopsis M2 lines derived from proton beam or gamma-ray irradiation.
Sample ID	Chromosome	Position	InDel length	InDel sequence	No. reads containg mutant allele	No. mapped reads	Mutant allele frequency	Zogisity	Annotation	Feature	Effect on gene function
G900-1	chr1	12125783	-1	G	35	41	0.85	homozygous	AXX17_AT1G34300	CDS	frame shift
G900-1	chr1	15532266	-7	TTAGAAT	21	23	0.91	homozygous	Intergenic
G900-1	chr1	19095784	-1	A	5	16	0.31	heterozygous	Intergenic
G900-1	chr1	21542686	-1	C	10	25	0.4	heterozygous	AXX17_AT1G54510	Intron
G900-1	chr2	9232053	-1	T	4	11	0.36	heterozygous	Intergenic
G900-1	chr2	9544581	-1	A	19	35	0.54	heterozygous	AXX17_AT2G19650	CDS	frame shift
G900-1	chr3	10362664	1	A	4	13	0.31	heterozygous	Intergenic
G900-1	chr3	19356554	1	G	21	32	0.66	heterozygous	AXX17_AT3G48920	CDS	frame shift
G900-1	chr4	4145994	-1	A	20	54	0.37	heterozygous	Intergenic
G900-1	chr5	1805299	4	TTCA	10	16	0.63	heterozygous	AXX17_AT5G05480	Intron
G900-1	chr5	4020228	2	CA	21	31	0.68	heterozygous	Intergenic
G900-1	chr5	9086753	-2	TA	6	19	0.32	heterozygous	AXX17_AT5G25990	Intron
G900-1	chr5	10749889	-4	TAAC	19	20	0.95	homozygous	Intergenic
G900-1	chr5	13563451	-1	A	20	25	0.8	homozygous	AXX17_AT5G33390	UTR
G900-1	chr5	17628775	-1	A	31	32	0.97	homozygous	AXX17_AT5G43360	Intron
G900-1	scaffold27_size282142	21434	1	T	11	35	0.31	heterozygous	Intergenic
G900-2	chr1	5712723	-1	G	21	38	0.55	heterozygous	AXX17_AT1G17410	CDS	frame shift
G900-2	chr1	6744782	-1	T	22	55	0.4	heterozygous	Intergenic
G900-2	chr1	9800752	2	TT	15	32	0.47	heterozygous	Intergenic
G900-2	chr1	13417335	-5	CATTA	19	52	0.37	heterozygous	Intergenic
G900-2	chr1	15229533	-6	AGACTT	21	34	0.62	heterozygous	Intergenic
G900-2	chr1	20448844	-9	ATGTTTTGC	32	34	0.94	homozygous	Intergenic
G900-2	chr1	23856769	-8	AAATTGTC	15	36	0.42	heterozygous	AXX17_AT1G60620	CDS	frame shift
G900-2	chr1	24053927	2	AG	12	38	0.32	heterozygous	AXX17_AT1G61050	CDS	frame shift
G900-2	chr2	696991	-1	T	23	26	0.88	homozygous	AXX17_AT2G01730	UTR
G900-2	chr2	1179562	-1	C	16	20	0.8	homozygous	Intergenic
G900-2	chr2	1183839	2	AT	17	31	0.55	heterozygous	Intergenic
G900-2	chr2	3597879	-2	TT	15	41	0.37	heterozygous	Intergenic
G900-2	chr2	3632893	-4	TACA	24	27	0.89	homozygous	Intergenic
G900-2	chr2	5568303	-1	T	14	35	0.4	heterozygous	Intergenic
G900-2	chr3	2011953	1	C	18	37	0.49	heterozygous	AXX17_AT3G06260	Intron
G900-2	chr3	5924217	-5	TAGAG	10	32	0.31	heterozygous	AXX17_AT3G18110	UTR
G900-2	chr3	13903821	-1	C	14	34	0.41	heterozygous	Intergenic
G900-2	chr4	766578	-8	GACATTCT	5	13	0.38	heterozygous	AXX17_AT4G02150	CDS	frame shift
G900-2	chr4	5175134	-2	CA	13	17	0.76	heterozygous	AXX17_AT4G10480	UTR
G900-2	chr4	5295653	-1	A	39	45	0.87	homozygous	Intergenic
G900-2	chr4	9450393	-5	AGAAT	10	33	0.3	heterozygous	Intergenic
G900-2	chr4	14375513	1	T	13	29	0.45	heterozygous	Intergenic
G900-2	chr5	13471999	-6	AGTGAT	11	31	0.35	heterozygous	Intergenic
G900-2	chr5	15872243	-6	TATCTT	12	38	0.32	heterozygous	AXX17_AT5G38790	CDS	in-frame deletion
G900-2	chr5	24020109	-1	A	13	28	0.46	heterozygous	Intergenic
G900-3	chr1	800110	-1	C	30	30	1	homozygous	AXX17_AT1G02500	UTR
G900-3	chr1	17641582	2	TA	7	16	0.44	heterozygous	AXX17_AT1G44440	Intron
G900-3	chr1	20143422	-6	TGGTAA	21	36	0.58	heterozygous	AXX17_AT1G51210	CDS	in-frame deletion
G900-3	chr1	26216867	-1	T	12	26	0.46	heterozygous	AXX17_AT1G66640	CDS	frame shift
G900-3	chr2	11305002	2	AT	19	36	0.53	heterozygous	Intergenic
G900-3	chr2	17541843	-1	A	16	35	0.46	heterozygous	AXX17_AT2G41480	UTR
G900-3	chr3	6483358	1	A	45	53	0.85	homozygous	AXX17_AT3G19790	UTR
G900-3	chr3	12658904	-1	T	17	18	0.94	homozygous	AXX17_AT3G34110	CDS	frame shift
G900-3	chr3	16258354	-1	T	35	39	0.9	homozygous	Intergenic
G900-3	chr3	16316849	-1	C	12	16	0.75	heterozygous	AXX17_AT3G40470	Intron
G900-3	chr3	21632577	-4	TTGG	17	37	0.46	heterozygous	AXX17_AT3G55100	Intron
G900-3	chr5	1567408	3	ATG	28	39	0.72	heterozygous	AXX17_AT5G04720	CDS	in-frame insertion
G900-3	chr5	11306998	-1	A	16	18	0.89	homozygous	Intergenic
G900-4	chr1	1304160	-17	CGGACAAATTTAATACT	28	33	0.85	homozygous	Intergenic
G900-4	chr1	1510009	-1	A	4	13	0.31	heterozygous	AXX17_AT1G04620	UTR
G900-4	chr1	10135575	-1	A	19	42	0.45	heterozygous	Intergenic
G900-4	chr1	10389916	-3	GAA	13	35	0.37	heterozygous	Intergenic
G900-4	chr1	10451017	-5	GTGAC	7	16	0.44	heterozygous	Intergenic
G900-4	chr1	10992905	-1	A	19	39	0.49	heterozygous	AXX17_AT1G31600	UTR
G900-4	chr1	17379685	-1	A	7	23	0.3	heterozygous	Intergenic
G900-4	chr1	20882873	-1	A	14	37	0.38	heterozygous	AXX17_AT1G52830	Intron
G900-4	chr1	28999017	-1	A	4	13	0.31	heterozygous	AXX17_AT1G74670	Intron
G900-4	chr2	1837542	-58	TTGCAATTATGCATTGCCCAATATTTGGTCACATAGATAATTCATGGCCTTAACCTCT	4	20	0.8	homozygous	AXX17_AT2G04280	Intron
G900-4	chr2	2277172	1	A	7	23	0.3	heterozygous	AXX17_AT2G04990	Intron
G900-4	chr2	3376134	-1	C	20	22	0.91	homozygous	Intergenic
G900-4	chr2	5153793	1	G	27	30	0.9	homozygous	Intergenic
G900-4	chr2	9477208	-1	T	31	32	0.97	homozygous	Intergenic
G900-4	chr2	17033254	-57	GAGCTATTTGTAGAGCTCAGTATATTTTATAGATGTTACCATTCCCCCTATACGGAA	15	36	0.42	heterozygous	AXX17_AT2G39870	CDS	frame shift
G900-4	chr2	18091071	-1	A	10	25	0.4	heterozygous	AXX17_AT2G43100	CDS	frame shift
G900-4	chr2	18700660	-2	AT	14	34	0.41	heterozygous	Intergenic
G900-4	chr3	2555461	1	T	21	42	0.5	heterozygous	AXX17_AT3G07960	Intron
G900-4	chr3	2629406	-6	CCTGGT	17	31	0.55	heterozygous	AXX17_AT3G08160	Intron
G900-4	chr3	14764706	-2	AG	16	18	0.89	homozygous	Intergenic
G900-4	chr3	16913641	3	CAA	8	26	0.31	heterozygous	AXX17_AT3G42050	CDS	in-frame insertion
G900-4	chr3	17757288	-1	T	13	27	0.48	heterozygous	Intergenic
G900-4	chr3	18349230	4	TGTC	10	33	0.3	heterozygous	AXX17_AT3G46020	UTR
G900-4	chr3	21182839	-1	G	15	33	0.45	heterozygous	Intergenic
G900-4	chr4	17490676	-1	T	42	47	0.89	homozygous	Intergenic
G900-4	chr5	2300468	-3	TTA	9	23	0.39	heterozygous	Intergenic
G900-4	chr5	3089111	-3	GAT	14	39	0.36	heterozygous	AXX17_AT5G09420	CDS	in-frame deletion
G900-4	chr5	3276180	2	AT	13	39	0.33	heterozygous	Intergenic
G900-4	chr5	6439026	-1	A	14	30	0.47	heterozygous	Intergenic
G900-4	chr5	7164644	-2	TT	10	30	0.33	heterozygous	AXX17_AT5G21140	Intron
G900-4	chr5	11706472	-3	CAG	10	23	0.43	heterozygous	AXX17_AT5G30560	Intron
G900-4	chr5	18538232	1	C	14	37	0.38	heterozygous	AXX17_AT5G45610	Intron
G900-4	chr5	19457321	1	C	13	35	0.37	heterozygous	Intergenic
G900-4	chr5	20752938	1	C	22	37	0.59	heterozygous	Intergenic
G900-4	scaffold27_size282142	11524	-1	C	13	41	0.32	heterozygous	Intergenic
G900-5	chr1	6998831	-4	GCGG	19	49	0.39	heterozygous	AXX17_AT1G21150	CDS	frame shift
G900-5	chr1	7932896	1	T	30	67	0.45	heterozygous	Intergenic
G900-5	chr1	9984513	-6	ATCATC	21	43	0.49	heterozygous	AXX17_AT1G29140	UTR
G900-5	chr1	16493242	-6	TCTCTG	24	30	0.8	homozygous	AXX17_AT1G41530	Intron
G900-5	chr1	16872874	-1	A	53	55	0.96	homozygous	Intergenic
G900-5	chr1	19728781	-4	AAGA	35	40	0.88	homozygous	AXX17_AT1G50170	Intron
G900-5	chr1	27255463	1	A	28	63	0.44	heterozygous	AXX17_AT1G69870	CDS	frame shift
G900-5	chr2	1267550	-1	G	24	45	0.53	heterozygous	AXX17_AT2G03100	CDS	frame shift
G900-5	chr2	5236986	1	A	28	57	0.49	heterozygous	AXX17_AT2G09080	Intron
G900-5	chr2	7658654	-3	GAT	16	44	0.36	heterozygous	AXX17_AT2G14530	CDS	in-frame deletion
G900-5	chr2	9308338	-3	TAA	17	40	0.43	heterozygous	Intergenic
G900-5	chr2	12343328	-2	AT	13	30	0.43	heterozygous	Intergenic
G900-5	chr2	15504686	-2	AT	17	34	0.5	heterozygous	Intergenic
G900-5	chr2	18441277	-1	A	16	45	0.36	heterozygous	Intergenic
G900-5	chr3	1014793	-1	T	48	49	0.98	homozygous	Intergenic
G900-5	chr3	2919523	-1	T	64	74	0.86	homozygous	Intergenic
G900-5	chr3	9537952	-1	G	12	32	0.38	heterozygous	AXX17_AT3G28020	CDS	frame shift
G900-5	chr3	10706128	-1	C	23	46	0.5	heterozygous	AXX17_AT3G30950	Intron
G900-5	chr3	11080009	-4	ACTG	21	49	0.43	heterozygous	Intergenic
G900-5	chr3	14636727	30	ATTTTCTAATCTCTTCCGTGTTTTTCGCAA	15	48	0.31	heterozygous	Intergenic
G900-5	chr4	7813190	-3	TGA	22	49	0.45	heterozygous	AXX17_AT4G16970	CDS	in-frame deletion
G900-5	chr4	13378143	-1	T	27	37	0.73	heterozygous	AXX17_AT4G32650	CDS	frame shift
G900-5	chr5	875061	-1	T	52	55	0.95	homozygous	Intergenic
G900-5	chr5	1733125	-1	T	47	50	0.94	homozygous	AXX17_AT5G05240	Intron
G900-5	chr5	6922437	-3	CAC	21	22	0.95	homozygous	Intergenic
G900-5	chr5	13195015	-6	GATACT	20	23	0.87	homozygous	AXX17_AT5G32720	Intron
G900-5	chr5	14703881	-1	C	12	12	1	homozygous	Intergenic
G900-5	chr5	19709262	-13	TGTCTGTCTGAAA	32	38	0.84	homozygous	AXX17_AT5G48750	Intron
G900-5	chr5	25330132	-1	T	26	60	0.43	heterozygous	AXX17_AT5G64600	UTR
G900-5	chr5	25565489	-2	TT	40	43	0.93	homozygous	AXX17_AT5G65290	Intron
G900-5	scaffold24_size307384	122048	-3	ACT	23	42	0.55	heterozygous	AXX17_ATUG00900	Intron
G900-5	scaffold46_size62883	56526	-1	T	10	33	0.3	heterozygous	AXX17_ATUG04260	Intron
G900-6	chr1	5264919	-1	C	19	41	0.46	heterozygous	AXX17_AT1G15920	CDS	frame shift
G900-6	chr1	12165501	6	TAAAAT	15	48	0.31	heterozygous	Intergenic
G900-6	chr1	12315833	-1	G	5	15	0.33	heterozygous	Intergenic
G900-6	chr1	16661099	1	A	15	35	0.43	heterozygous	Intergenic
G900-6	chr1	16809926	-2	AA	18	53	0.34	heterozygous	AXX17_AT1G42180	Intron
G900-6	chr2	1335289	-1	T	8	26	0.31	heterozygous	Intergenic
G900-6	chr2	3028896	1	A	14	43	0.33	heterozygous	Intergenic
G900-6	chr2	5778062	-1	A	22	24	0.92	homozygous	AXX17_AT2G10060	UTR
G900-6	chr2	7290968	-2	AA	28	34	0.82	homozygous	AXX17_AT2G13600	CDS	frame shift
G900-6	chr2	11996619	-2	CT	37	38	0.97	homozygous	AXX17_AT2G25760	CDS	frame shift
G900-6	chr3	4115419	-1	G	32	35	0.91	homozygous	AXX17_AT3G12890	CDS	frame shift
G900-6	chr3	7608349	-2	AT	33	34	0.97	homozygous	Intergenic
G900-6	chr3	11581247	-1	G	5	15	0.33	heterozygous	Intergenic
G900-6	chr3	13859920	-2	CC	37	40	0.93	homozygous	Intergenic
G900-6	chr3	13912619	-12	CATTTGATAACG	25	33	0.76	heterozygous	Intergenic
G900-6	chr3	18337529	-2	GG	31	32	0.97	homozygous	AXX17_AT3G45960	Intron
G900-6	chr3	22479947	-1	A	11	31	0.35	heterozygous	AXX17_AT3G57520	Intron
G900-6	chr4	6366490	-1	T	13	38	0.34	heterozygous	Intergenic
G900-6	chr4	11977502	-2	AA	43	45	0.96	homozygous	Intergenic
G900-6	chr4	16566503	-10	AATCACAAAG	27	30	0.9	homozygous	AXX17_AT4G41490	Intron
G900-6	chr4	16666517	-2	TT	36	42	0.86	homozygous	AXX17_AT4G41770	UTR
G900-6	chr5	945668	-1	A	7	23	0.3	heterozygous	Intergenic
G900-6	chr5	6013466	-4	TATT	35	37	0.95	homozygous	AXX17_AT5G17930	Intron
G900-6	chr5	19696562	2	TT	30	33	0.91	homozygous	AXX17_AT5G48730	Intron
G900-6	chr5	24528257	-2	AT	13	41	0.32	heterozygous	Intergenic
G900-6	scaffold18_size294915	294452	-21	ACATGATAATAGAAACACAAA	9	26	0.35	heterozygous	Intergenic
G900-6	scaffold35_size131485	42158	2	TA	14	22	0.64	heterozygous	AXX17_ATUG01850	Intron
P493-1	chr1	3141195	2	TC	13	23	0.57	heterozygous	AXX17_AT1G09670	Intron
P493-1	chr1	13211163	-4	AAAG	7	23	0.3	heterozygous	Intergenic
P493-1	chr1	17752291	-2	AT	15	37	0.41	heterozygous	Intergenic
P493-1	chr1	22031810	-1	A	18	36	0.5	heterozygous	AXX17_AT1G55740	Intron
P493-1	chr1	22817300	-1	A	17	42	0.4	heterozygous	Intergenic
P493-1	chr2	707082	-1	A	9	27	0.33	heterozygous	AXX17_AT2G01750	CDS	frame shift
P493-1	chr2	1047925	-1	T	32	48	0.67	heterozygous	Intergenic
P493-1	chr2	8799123	-1	T	12	34	0.35	heterozygous	AXX17_AT2G17850	Intron
P493-1	chr2	15424582	-1	A	15	31	0.48	heterozygous	AXX17_AT2G35280	CDS	frame shift
P493-1	chr3	826923	-3	ATT	17	37	0.46	heterozygous	Intergenic
P493-1	chr3	10700071	-2	TT	14	38	0.37	heterozygous	AXX17_AT3G30940	CDS	frame shift
P493-1	chr3	13673760	-1	A	16	26	0.62	heterozygous	AXX17_AT3G35450	CDS	frame shift
P493-1	chr4	5884397	-1	A	17	39	0.44	heterozygous	Intergenic
P493-1	chr4	7967404	1	T	21	42	0.5	heterozygous	AXX17_AT4G17390	CDS	frame shift
P493-1	chr4	9236827	-1	G	5	16	0.31	heterozygous	Intergenic
P493-1	chr4	11650436	-1	G	22	44	0.5	heterozygous	AXX17_AT4G27320	Intron
P493-1	chr5	7880806	-1	T	17	34	0.5	heterozygous	AXX17_AT5G22970	CDS	frame shift
P493-1	chr5	9152986	-3	TAC	14	28	0.5	heterozygous	AXX17_AT5G26150	CDS	in-frame deletion
P493-1	chr5	11297108	-1	G	18	45	0.4	heterozygous	Intergenic
P493-1	chr5	13208865	-1	A	18	36	0.5	heterozygous	AXX17_AT5G32740	CDS	frame shift
P493-1	chr5	21473806	-1	T	29	33	0.88	homozygous	AXX17_AT5G53520	Intron
P493-2	chr1	11046832	-3	AAT	32	36	0.89	homozygous	Intergenic
P493-2	chr1	14021177	-1	T	41	43	0.95	homozygous	Intergenic
P493-2	chr1	14584472	-1	T	4	12	0.33	heterozygous	Intergenic
P493-2	chr1	15136657	-5	AGTAA	22	23	0.96	homozygous	Intergenic
P493-2	chr2	4963704	-1	A	38	43	0.88	homozygous	AXX17_AT2G08710	UTR
P493-2	chr3	9030655	-1	A	14	25	0.56	heterozygous	AXX17_AT3G26600	UTR
P493-2	chr3	11799611	2	TA	5	13	0.38	heterozygous	AXX17_AT3G32830	Intron
P493-2	chr3	18100187	2	AT	18	35	0.51	heterozygous	Intergenic
P493-2	chr3	19090309	-1	T	24	26	0.92	homozygous	AXX17_AT3G48090	CDS	frame shift
P493-2	chr3	21435432	1	A	16	45	0.36	heterozygous	AXX17_AT3G54580	UTR
P493-2	chr3	21435435	10	TAAATAAACA	16	46	0.35	heterozygous	AXX17_AT3G54580	UTR
P493-2	chr4	253355	-1	T	19	47	0.4	heterozygous	Intergenic
P493-2	chr4	7130227	-2	TT	10	29	0.34	heterozygous	Intergenic
P493-2	chr5	17095033	-35	TAGCACTAAAACTTTGACGAGATTCTTTTTTCTTT	13	20	0.65	heterozygous	AXX17_AT5G42060	UTR
P493-3	chr1	9617655	-1	A	6	14	0.43	heterozygous	Intergenic
P493-3	chr1	9617657	-1	A	6	14	0.43	heterozygous	Intergenic
P493-3	chr1	10861263	-1	A	27	35	0.77	heterozygous	Intergenic
P493-3	chr1	11853272	-1	G	12	26	0.46	heterozygous	Intergenic
P493-3	chr1	12999621	-4	ATTT	14	35	0.4	heterozygous	Intergenic
P493-3	chr1	13650522	2	TT	23	27	0.85	homozygous	Intergenic
P493-3	chr1	27787464	-1	A	15	48	0.31	heterozygous	Intergenic
P493-3	chr2	18153967	-2	AC	9	29	0.31	heterozygous	AXX17_AT2G43270	Intron
P493-3	chr3	11197930	-1	A	8	20	0.4	heterozygous	Intergenic
P493-3	chr3	12479887	-1	A	4	12	0.33	heterozygous	Intergenic
P493-3	chr3	16135778	-3	CCT	7	21	0.33	heterozygous	AXX17_AT3G40040	CDS	in-frame deletion
P493-3	chr3	16261626	-1	T	19	37	0.51	heterozygous	AXX17_AT3G40320	CDS	frame shift
P493-3	chr3	21560539	1	C	36	38	0.95	homozygous	Intergenic
P493-3	chr4	613108	-1	T	6	19	0.32	heterozygous	AXX17_AT4G01800	UTR
P493-3	chr4	1549144	-1	A	20	39	0.51	heterozygous	AXX17_AT4G04230	UTR
P493-3	chr4	9841485	-1	A	21	31	0.68	heterozygous	AXX17_AT4G22370	Intron
P493-3	chr4	13675737	-17	AGTACTACAACTACATA	10	25	0.4	heterozygous	Intergenic
P493-3	chr5	7012466	-17	ATCAGAATTGCCTTAAA	11	25	0.44	heterozygous	Intergenic
P493-3	chr5	7661698	1	T	16	40	0.4	heterozygous	AXX17_AT5G22410	UTR
P493-3	chr5	17117099	-3	CGC	15	39	0.38	heterozygous	Intergenic
P493-3	chr5	19766884	-1	A	40	43	0.93	homozygous	AXX17_AT5G48900	Intron
P493-3	chr5	21923277	1	A	4	13	0.31	heterozygous	AXX17_AT5G54820	UTR
P493-3	chr5	22732906	-3	TGC	13	30	0.43	heterozygous	AXX17_AT5G56930	CDS	in-frame deletion
P493-3	chr5	24419904	-1	C	10	28	0.36	heterozygous	Intergenic
P493-3	chr5	25085472	-5	GATCC	12	33	0.36	heterozygous	AXX17_AT5G63820	CDS	frame shift
P493-4	chr1	1481971	-1	C	11	29	0.38	heterozygous	AXX17_AT1G04530	CDS	frame shift
P493-4	chr1	3103952	-1	A	5	15	0.33	heterozygous	Intergenic
P493-4	chr1	15907695	-3	CGG	25	27	0.93	homozygous	AXX17_AT1G40320	CDS	in-frame deletion
P493-4	chr1	23128602	1	A	35	38	0.92	homozygous	AXX17_AT1G58700	CDS	frame shift
P493-4	chr1	24396455	-1	T	4	13	0.31	heterozygous	AXX17_AT1G61930	Intron
P493-4	chr1	26607637	-2	TA	6	11	0.55	heterozygous	Intergenic
P493-4	chr2	5464845	-1	T	5	15	0.33	heterozygous	Intergenic
P493-4	chr3	14632145	1	A	22	25	0.88	homozygous	Intergenic
P493-4	chr3	22508409	-29	CTAGTAGCGTTATTTCCTTGATAGCAATC	8	11	0.73	heterozygous	AXX17_AT3G57620	CDS	frame shift
P493-4	chr4	7393000	-1	A	6	18	0.33	heterozygous	Intergenic
P493-4	chr5	9840621	-6	ATTCCT	9	25	0.36	heterozygous	AXX17_AT5G27810	Intron
P493-5	chr1	484757	-1	C	4	11	0.36	heterozygous	Intergenic
P493-5	chr1	6507498	-1	G	13	42	0.31	heterozygous	Intergenic
P493-5	chr1	10062746	2	TT	7	18	0.39	heterozygous	AXX17_AT1G29400	Intron
P493-5	chr1	15573319	-2	AA	18	32	0.56	heterozygous	Intergenic
P493-5	chr1	15935094	-4	ATAC	10	26	0.38	heterozygous	Intergenic
P493-5	chr1	16017914	-1	G	14	34	0.41	heterozygous	AXX17_AT1G40550	Intron
P493-5	chr1	26630156	2	CC	4	11	0.36	heterozygous	Intergenic
P493-5	chr2	3791034	1	A	5	15	0.33	heterozygous	Intergenic
P493-5	chr2	7350669	-2	TA	14	36	0.39	heterozygous	AXX17_AT2G13800	CDS	frame shift
P493-5	chr2	15272236	2	TA	15	42	0.36	heterozygous	AXX17_AT2G34930	Intron
P493-5	chr3	9296732	-6	TTTAAT	13	33	0.39	heterozygous	Intergenic
P493-5	chr3	11404418	1	T	20	39	0.51	heterozygous	Intergenic
P493-5	chr3	14166650	-8	AAATTATT	13	34	0.38	heterozygous	Intergenic
P493-5	chr3	14364680	-9	TCAGCATTA	19	34	0.56	heterozygous	Intergenic
P493-5	chr3	17743503	-1	C	22	45	0.49	heterozygous	Intergenic
P493-5	chr4	2870292	-1	A	26	52	0.5	heterozygous	Intergenic
P493-5	chr5	6100939	-3	CAC	14	38	0.37	heterozygous	AXX17_AT5G18200	CDS	in-frame deletion
P493-5	chr5	13092320	-1	C	7	13	0.54	heterozygous	Intergenic
P493-5	chr5	14543330	-6	TTAAGG	12	38	0.32	heterozygous	Intergenic
P493-5	chr5	16308174	-30	AACATAATGAGTACTATGATGATATCAATA	10	31	0.32	heterozygous	Intergenic
P493-6	chr1	7498369	-1	T	15	37	0.41	heterozygous	Intergenic
P493-6	chr1	9403415	-7	ACTCACT	16	18	0.89	homozygous	AXX17_AT1G27740	Intron
P493-6	chr1	15932473	-1	A	8	25	0.32	heterozygous	AXX17_AT1G40360	Intron
P493-6	chr1	17359638	-1	T	18	42	0.43	heterozygous	Intergenic
P493-6	chr1	17808992	-1	A	21	39	0.54	heterozygous	AXX17_AT1G44860	Intron
P493-6	chr1	25402056	-2	AT	7	17	0.41	heterozygous	Intergenic
P493-6	chr2	1679658	1	A	13	30	0.43	heterozygous	AXX17_AT2G03940	UTR
P493-6	chr2	4449903	-44	CTTCTGTACAATGGAGAATGACGATGAATGACTTGGGAATAAAT	10	31	0.32	heterozygous	Intergenic
P493-6	chr2	8412861	-2	GA	14	30	0.47	heterozygous	AXX17_AT2G16700	CDS	frame shift
P493-6	chr3	392267	-8	ATAGATTA	20	49	0.41	heterozygous	Intergenic
P493-6	chr3	3554107	-9	ACGTATATG	15	34	0.44	heterozygous	AXX17_AT3G11070	Intron
P493-6	chr3	8190961	-2	AT	12	21	0.57	heterozygous	Intergenic
P493-6	chr3	9758255	-1	A	11	22	0.5	heterozygous	Intergenic
P493-6	chr3	12946895	-1	A	22	41	0.54	heterozygous	Intergenic
P493-6	chr3	17112255	-3	AAG	12	28	0.43	heterozygous	AXX17_AT3G42550	CDS	in-frame deletion
P493-6	chr3	17214960	1	T	11	32	0.34	heterozygous	AXX17_AT3G42850	UTR
P493-6	chr3	18516395	-2	AG	12	34	0.35	heterozygous	AXX17_AT3G46540	CDS	frame shift
P493-6	chr4	7102246	-2	AT	13	35	0.37	heterozygous	Intergenic
P493-6	chr5	4673248	-3	ATA	15	29	0.52	heterozygous	AXX17_AT5G13880	UTR
P493-6	chr5	6537480	-3	CAA	13	43	0.3	heterozygous	AXX17_AT5G19310	UTR
P493-6	chr5	9629685	2	TA	7	22	0.32	heterozygous	AXX17_AT5G27240	Intron
P493-6	chr5	13888590	1	A	13	39	0.33	heterozygous	Intergenic
P493-6	chr5	15553670	1	T	17	41	0.41	heterozygous	AXX17_AT5G37970	Intron
P493-6	chr5	16377351	-1	A	11	34	0.32	heterozygous	AXX17_AT5G40200	CDS	frame shift
P493-6	chr5	17481717	-1	A	19	35	0.54	heterozygous	Intergenic
P787-1	chr1	4444929	2	AT	13	24	0.54	heterozygous	AXX17_AT1G13370	Intron
P787-1	chr1	5349527	-1	T	25	26	0.96	homozygous	AXX17_AT1G16250	CDS	frame shift
P787-1	chr1	7935995	-4	ACAA	18	21	0.86	homozygous	Intergenic
P787-1	chr1	15379376	-1	T	27	29	0.93	homozygous	AXX17_AT1G39340	Intron
P787-1	chr1	17053804	-1	T	43	44	0.98	homozygous	Intergenic
P787-1	chr1	20868984	-2	TA	10	31	0.32	heterozygous	Intergenic
P787-1	chr1	28159998	-1	A	20	39	0.51	heterozygous	AXX17_AT1G72230	Intron
P787-1	chr2	375639	-1	A	5	14	0.36	heterozygous	Intergenic
P787-1	chr2	824669	-1	T	12	38	0.32	heterozygous	AXX17_AT2G02020	Intron
P787-1	chr2	2070938	-2	AT	16	38	0.42	heterozygous	AXX17_AT2G04670	UTR
P787-1	chr2	2337668	-1	A	10	33	0.3	heterozygous	Intergenic
P787-1	chr2	3076764	2	TA	4	13	0.31	heterozygous	AXX17_AT2G06190	Intron
P787-1	chr2	9776555	-1	T	16	32	0.5	heterozygous	Intergenic
P787-1	chr3	16122361	-2	TA	17	32	0.53	heterozygous	Intergenic
P787-1	chr3	21697361	-1	C	29	31	0.94	homozygous	AXX17_AT3G55290	CDS	frame shift
P787-1	chr4	4723994	-1	A	17	35	0.49	heterozygous	AXX17_AT4G09590	Intron
P787-1	chr4	4950073	-1	T	18	29	0.62	heterozygous	Intergenic
P787-1	chr4	8711415	-2	TG	9	26	0.35	heterozygous	AXX17_AT4G19320	Intron
P787-1	chr4	11964923	-4	AAGT	13	36	0.36	heterozygous	AXX17_AT4G28240	CDS	frame shift
P787-1	chr5	21079121	-1	T	8	22	0.36	heterozygous	Intergenic
P787-1	chr5	21837671	-1	A	14	33	0.42	heterozygous	AXX17_AT5G54520	Intron
P787-1	chr5	21938002	-1	T	17	33	0.52	heterozygous	AXX17_AT5G54860	Intron
P787-1	chr5	22732039	6	AACCTG	12	26	0.46	heterozygous	AXX17_AT5G56930	Intron
P787-1	scaffold32_size196412	72136	-1	A	15	33	0.45	heterozygous	AXX17_ATUG01660	CDS	frame shift
P787-2	chr1	253459	-1	T	25	47	0.53	heterozygous	AXX17_AT1G00760	UTR
P787-2	chr1	12850368	-7	TTTATTG	10	32	0.31	heterozygous	Intergenic
P787-2	chr1	26928412	-1	T	9	21	0.43	heterozygous	Intergenic
P787-2	chr2	2804275	-1	T	27	31	0.87	homozygous	Intergenic
P787-2	chr2	5511252	-20	TCAAGTTCAAAGAAGGTGTG	15	17	0.88	homozygous	Intergenic
P787-2	chr3	17341489	-1	A	15	35	0.43	heterozygous	AXX17_AT3G43170	Intron
P787-2	chr4	1287128	-1	T	15	33	0.45	heterozygous	Intergenic
P787-2	chr4	6714768	-1	T	14	33	0.42	heterozygous	Intergenic
P787-2	chr4	7460442	1	T	26	36	0.72	heterozygous	Intergenic
P787-2	chr4	8627274	-1	G	8	24	0.33	heterozygous	AXX17_AT4G19080	CDS	frame shift
P787-2	chr5	4045585	-1	A	13	40	0.33	heterozygous	AXX17_AT5G12130	Intron
P787-2	chr5	6762030	-1	C	34	36	0.94	homozygous	AXX17_AT5G20020	CDS	frame shift
P787-2	chr5	8030070	-1	T	18	19	0.95	homozygous	AXX17_AT5G23380	CDS	frame shift
P787-2	chr5	26000744	-1	T	35	37	0.95	homozygous	Intergenic
P787-2	scaffold27_size282142	221495	1	C	5	15	0.33	heterozygous	Intergenic
P787-3	chr1	3284611	-1	A	26	40	0.65	heterozygous	Intergenic
P787-3	chr1	12192676	-3	CAA	24	26	0.92	homozygous	Intergenic
P787-3	chr2	5666649	-1	T	27	39	0.69	heterozygous	Intergenic
P787-3	chr2	5903540	-2	AG	19	22	0.86	homozygous	AXX17_AT2G10290	Intron
P787-3	chr2	8956027	-1	G	15	36	0.42	heterozygous	AXX17_AT2G18210	Intron
P787-3	chr2	9366920	-1	T	10	25	0.4	heterozygous	Intergenic
P787-3	chr2	15328556	-3	TAT	10	27	0.37	heterozygous	AXX17_AT2G35030	Intron
P787-3	chr3	3693488	-1	A	13	34	0.38	heterozygous	AXX17_AT3G11510	CDS	frame shift
P787-3	chr3	10807254	-2	TT	15	41	0.37	heterozygous	Intergenic
P787-3	chr3	20846492	-1	G	28	32	0.88	homozygous	AXX17_AT3G53030	CDS	frame shift
P787-3	chr4	2096702	-1	A	17	49	0.35	heterozygous	Intergenic
P787-3	chr4	14796701	-1	A	34	42	0.81	homozygous	Intergenic
P787-3	chr4	16585086	-61	AACAGATCATTTTTCAAGAAAGTAATAACCAATATAAAGCCTAGATTAAACTAAATTCTAA				heterozygous	Intergenic
P787-3	chr4	17207297	-15	ACTCTGAAACTCCAT	17	54	0.31	heterozygous	Intergenic
P787-3	chr4	17519355	1	A	26	33	0.79	heterozygous	Intergenic
P787-3	chr5	1589294	-1	T	29	29	1	homozygous	AXX17_AT5G04820	Intron
P787-3	chr5	18153790	-1	G	26	51	0.51	heterozygous	AXX17_AT5G44640	CDS	frame shift
P787-3	chr5	21011241	-1	G	25	28	0.89	homozygous	AXX17_AT5G52320	CDS	frame shift
P787-4	chr1	7640153	-9	CCACATATT	28	30	0.93	homozygous	Intergenic
P787-4	chr1	8870771	-4	ACCT	12	28	0.43	heterozygous	AXX17_AT1G26260	CDS	frame shift
P787-4	chr1	17526132	-1	T	13	38	0.34	heterozygous	Intergenic
P787-4	chr1	19454493	-3	GGA	20	48	0.42	heterozygous	Intergenic
P787-4	chr1	21376618	-11	TACTCCCATAA	12	39	0.31	heterozygous	AXX17_AT1G54090	Intron
P787-4	chr1	23694692	-1	A	20	48	0.42	heterozygous	Intergenic
P787-4	chr1	26630397	1	A	7	15	0.47	heterozygous	Intergenic
P787-4	chr2	2636198	-1	G	14	36	0.39	heterozygous	AXX17_AT2G05490	CDS	frame shift
P787-4	chr3	7156847	-1	A	41	47	0.87	homozygous	AXX17_AT3G21680	UTR
P787-4	chr3	15675857	-1	A	34	41	0.83	homozygous	Intergenic
P787-4	chr3	17181777	-1	C	35	38	0.92	homozygous	AXX17_AT3G42710	UTR
P787-4	chr5	5376888	-1	A	7	22	0.32	heterozygous	AXX17_AT5G15980	UTR
P787-4	chr5	5929753	1	T	15	47	0.32	heterozygous	Intergenic
P787-4	chr5	13264228	-1	T	40	42	0.95	homozygous	AXX17_AT5G32810	CDS	frame shift
P787-4	chr5	15890193	-1	C	45	47	0.96	homozygous	AXX17_AT5G38850	CDS	frame shift
P787-5	chr1	6979697	1	A	21	42	0.5	heterozygous	AXX17_AT1G21090	CDS	frame shift
P787-5	chr1	15904939	-1	G	18	36	0.5	heterozygous	Intergenic
P787-5	chr1	17219668	-2	AT	10	24	0.42	heterozygous	Intergenic
P787-5	chr1	18570638	2	TT	10	31	0.32	heterozygous	Intergenic
P787-5	chr2	260138	-1	T	43	45	0.96	homozygous	AXX17_AT2G00690	UTR
P787-5	chr2	6503269	-2	AA	19	41	0.46	heterozygous	Intergenic
P787-5	chr2	8002166	-1	T	17	43	0.4	heterozygous	Intergenic
P787-5	chr2	12986463	-9	TTCTACCAC	5	16	0.31	heterozygous	AXX17_AT2G28460	Intron
P787-5	chr2	16465048	-2	TA	16	44	0.36	heterozygous	AXX17_AT2G38280	UTR
P787-5	chr3	7931380	-2	TG	10	32	0.31	heterozygous	AXX17_AT3G23960	Intron
P787-5	chr3	10332316	-4	ATCA	14	28	0.5	heterozygous	Intergenic
P787-5	chr3	17215861	-1	C	19	51	0.37	heterozygous	AXX17_AT3G42850	Intron
P787-5	chr3	18945964	-1	T	14	42	0.33	heterozygous	AXX17_AT3G47680	CDS	frame shift
P787-5	chr4	770612	-2	TA	8	26	0.31	heterozygous	Intergenic
P787-5	chr4	16682501	-1	A	55	59	0.93	homozygous	Intergenic
P787-5	chr5	3703437	-3	CGA	22	23	0.96	homozygous	AXX17_AT5G11200	CDS	in-frame deletion
P787-5	chr5	10113057	1	A	17	38	0.45	heterozygous	Intergenic
P787-5	chr5	14412132	-1	A	12	21	0.57	heterozygous	Intergenic
P787-5	chr5	20991792	1	T	12	34	0.35	heterozygous	Intergenic
P787-6	chr1	1971763	-3	CAG	13	29	0.45	heterozygous	AXX17_AT1G06080	CDS	in-frame deletion
P787-6	chr1	2667873	-1	T	11	33	0.33	heterozygous	AXX17_AT1G08250	Intron
P787-6	chr1	11618974	6	ATTTTA	16	26	0.62	heterozygous	AXX17_AT1G33150	Intron
P787-6	chr1	12321325	-1	T	23	37	0.62	heterozygous	Intergenic
P787-6	chr1	12463493	1	G	6	19	0.32	heterozygous	Intergenic
P787-6	chr1	19000372	-1	A	14	31	0.45	heterozygous	Intergenic
P787-6	chr1	22790819	1	A	8	22	0.36	heterozygous	AXX17_AT1G57740	CDS	frame shift
P787-6	chr2	5234392	-11	CTAAGAGTTGG	19	61	0.31	heterozygous	AXX17_AT2G09080	CDS	frame shift
P787-6	chr2	8059920	-1	T	17	37	0.46	heterozygous	Intergenic
P787-6	chr2	18006186	1	T	16	44	0.36	heterozygous	AXX17_AT2G42850	Intron
P787-6	chr3	220521	-3	AAG	14	31	0.45	heterozygous	AXX17_AT3G00700	UTR
P787-6	chr3	1363838	2	TA	27	51	0.53	heterozygous	Intergenic
P787-6	chr3	4144676	-1	T	42	47	0.89	homozygous	Intergenic
P787-6	chr3	5859950	1	A	16	27	0.59	heterozygous	AXX17_AT3G17920	Intron
P787-6	chr3	7997495	-1	C	21	53	0.4	heterozygous	Intergenic
P787-6	chr3	11772920	-1	A	17	34	0.5	heterozygous	AXX17_AT3G32820	Intron
P787-6	chr3	19202332	-2	AA	16	33	0.48	heterozygous	AXX17_AT3G48450	Intron
P787-6	chr4	10393006	-2	GT	16	41	0.39	heterozygous	AXX17_AT4G23830	Intron
P787-6	chr4	10929698	-1	A	13	22	0.59	heterozygous	AXX17_AT4G25320	UTR
P787-6	chr4	15212436	-2	AT	13	28	0.46	heterozygous	Intergenic
P787-6	chr5	5931051	-3	TTG	17	44	0.39	heterozygous	Intergenic
P787-6	chr5	10359161	-1	A	34	38	0.89	homozygous	Intergenic
P787-6	chr5	12028960	-2	AA	16	17	0.94	homozygous	AXX17_AT5G31000	CDS	frame shift
P787-6	chr5	15965855	1	G	8	23	0.35	heterozygous	Intergenic
P995-1	chr1	5083283	-1	A	16	30	0.53	heterozygous	AXX17_AT1G15350	UTR
P995-1	chr1	13612680	-1	A	29	33	0.88	homozygous	AXX17_AT1G37060	Intron
P995-1	chr1	18264834	-6	TGAGCA	12	18	0.67	heterozygous	AXX17_AT1G46090	CDS	in-frame deletion
P995-1	chr2	6936488	-1	A	35	35	1	homozygous	AXX17_AT2G12690	Intron
P995-1	chr2	11821146	-1	T	4	13	0.31	heterozygous	Intergenic
P995-1	chr3	4638413	-1	A	18	31	0.58	heterozygous	AXX17_AT3G14430	Intron
P995-1	chr3	9573450	-12	AAATGCTAGAAT	16	18	0.89	homozygous	AXX17_AT3G28170	Intron
P995-1	chr3	9577899	-1	A	28	34	0.82	homozygous	AXX17_AT3G28190	UTR
P995-1	chr3	10411633	-2	TA	17	22	0.77	heterozygous	Intergenic
P995-1	chr4	5241382	-2	TA	10	33	0.3	heterozygous	Intergenic
P995-1	chr5	3886531	-3	TAG	11	29	0.38	heterozygous	AXX17_AT5G11660	Intron
P995-1	chr5	10355254	1	A	5	16	0.31	heterozygous	Intergenic
P995-1	chr5	14884129	-1	C	9	17	0.53	heterozygous	AXX17_AT5G36260	CDS	frame shift
P995-1	chr5	19092362	-5	ATGTT	7	20	0.35	heterozygous	AXX17_AT5G47160	CDS	frame shift
P995-1	chr5	20416774	-3	GTC	15	39	0.38	heterozygous	Intergenic
P995-1	chr5	20919948	1	A	5	16	0.31	heterozygous	Intergenic
P995-2	chr1	1336660	-2	AT	11	21	0.52	heterozygous	Intergenic
P995-2	chr1	6745522	1	T	16	42	0.38	heterozygous	Intergenic
P995-2	chr1	25411312	-1	T	27	29	0.93	homozygous	AXX17_AT1G64430	CDS	frame shift
P995-2	chr1	26511791	-6	TATAAG	28	33	0.85	homozygous	AXX17_AT1G67590	UTR
P995-2	chr1	26835754	-1	A	28	31	0.9	homozygous	Intergenic
P995-2	chr2	5824894	-12	GTGTATGAGGAG	10	27	0.37	heterozygous	Intergenic
P995-2	chr2	7768542	1	T	24	41	0.59	heterozygous	AXX17_AT2G14820	CDS	frame shift
P995-2	chr2	13397304	-1	A	10	29	0.34	heterozygous	AXX17_AT2G29610	Intron
P995-2	chr3	8845244	-6	TTGGTT	9	27	0.33	heterozygous	Intergenic
P995-2	chr4	5067420	-20	ATATGTTTAATATAATTTTA	19	22	0.86	homozygous	Intergenic
P995-2	chr4	6307690	-1	T	36	37	0.97	homozygous	AXX17_AT4G13060	CDS	frame shift
P995-2	chr4	7380311	-1	T	33	39	0.85	homozygous	AXX17_AT4G15700	Intron
P995-2	chr4	8891193	-1	A	36	38	0.95	homozygous	Intergenic
P995-2	chr5	7989710	-1	A	28	32	0.88	homozygous	AXX17_AT5G23260	Intron
P995-2	chr5	8664532	-5	CTTGG	19	21	0.9	homozygous	Intergenic
P995-2	chr5	9187120	-1	A	15	39	0.38	heterozygous	Intergenic
P995-2	chr5	11915503	-1	A	8	24	0.33	heterozygous	Intergenic
P995-2	chr5	23619734	1	A	26	27	0.96	homozygous	Intergenic
P995-3	chr1	2887140	-84	ATCTTACattcaattcaatttcttAATAAATCTATTTAACTAATCTTTTGTCTAATAATTATATCTTGGATGGTTTTATatgtt	18	35	0.51	heterozygous	Intergenic
P995-3	chr1	6378687	-2	TG	14	37	0.38	heterozygous	AXX17_AT1G19380	CDS	frame shift
P995-3	chr1	10118154	-1	A	13	32	0.41	heterozygous	AXX17_AT1G29530	Intron
P995-3	chr1	12258166	-1	T	10	25	0.4	heterozygous	AXX17_AT1G34600	Intron
P995-3	chr1	17534750	-1	A	14	43	0.33	heterozygous	Intergenic
P995-3	chr1	23277904	-1	T	16	32	0.5	heterozygous	Intergenic
P995-3	chr2	9332356	7	TAAAAAC	21	25	0.84	homozygous	Intergenic
P995-3	chr3	8133092	-1	A	19	45	0.42	heterozygous	Intergenic
P995-3	chr3	9598518	-1	A	18	36	0.5	heterozygous	AXX17_AT3G28260	Intron
P995-3	chr3	13152001	-12	TATTTGTTTATA	14	19	0.74	heterozygous	Intergenic
P995-3	chr4	1347359	1	A	7	16	0.44	heterozygous	AXX17_AT4G03660	UTR
P995-3	chr4	1955101	-59	ATTGAATCACAAGAATACCCAGAGGAATATCTAGGTAAGACCACGTTATATTTATCAAA	18	33	0.55	heterozygous	Intergenic
P995-3	chr4	2360180	-6	CATAAA	13	26	0.5	heterozygous	AXX17_AT4G06050	Intron
P995-3	chr4	9777254	-1	A	12	27	0.44	heterozygous	Intergenic
P995-3	chr4	10743896	-4	TTGG	20	24	0.83	homozygous	AXX17_AT4G24800	UTR
P995-3	chr4	10985845	-1	T	33	37	0.89	homozygous	AXX17_AT4G25490	UTR
P995-3	chr4	11119235	-2	CT	16	20	0.8	homozygous	AXX17_AT4G25880	UTR
P995-3	chr4	17421979	-1	A	29	33	0.88	homozygous	AXX17_AT4G43910	UTR
P995-3	chr5	10669106	-3	GCT	10	26	0.38	heterozygous	AXX17_AT5G29130	CDS	in-frame deletion
P995-3	chr5	16031054	-2	TA	9	23	0.39	heterozygous	Intergenic
P995-3	chr5	18808019	-78	GACCCACTTTCGTTGGTGTTCCCTCCTCGTTTCTTCCCTTCACGTCTCCCGATGCTTTACAAGTCGCAACCCACTTTC	24	24	1	homozygous	AXX17_AT5G46470	UTR
P995-3	scaffold27_size282142	22945	-1	A	13	41	0.32	heterozygous	Intergenic
P995-4	chr1	4036803	-1	A	14	38	0.37	heterozygous	Intergenic
P995-4	chr1	5169104	-3	CAA	9	21	0.43	heterozygous	AXX17_AT1G15580	CDS	in-frame deletion
P995-4	chr1	12304886	-1	A	13	40	0.33	heterozygous	AXX17_AT1G34680	Intron
P995-4	chr1	13171521	-1	G	12	39	0.31	heterozygous	Intergenic
P995-4	chr1	16725038	1	T	11	28	0.39	heterozygous	Intergenic
P995-4	chr1	18117524	-1	G	14	31	0.45	heterozygous	Intergenic
P995-4	chr1	23815646	-1	T	18	25	0.72	heterozygous	Intergenic
P995-4	chr1	25797449	-7	TTTCCTG	27	30	0.9	homozygous	AXX17_AT1G65490	Intron
P995-4	chr1	27447708	1	T	18	42	0.43	heterozygous	Intergenic
P995-4	chr1	28345626	-1	T	8	24	0.33	heterozygous	Intergenic
P995-4	chr2	5218042	-5	ACAAG	14	16	0.88	homozygous	Intergenic
P995-4	chr2	5685340	-1	A	22	53	0.42	heterozygous	Intergenic
P995-4	chr2	18709676	-1	T	29	30	0.97	homozygous	Intergenic
P995-4	chr3	1459159	-1	C	14	29	0.48	heterozygous	AXX17_AT3G04660	Intron
P995-4	chr3	5203089	1	T	14	44	0.32	heterozygous	AXX17_AT3G15970	CDS	frame shift
P995-4	chr3	7966659	-1	A	7	21	0.33	heterozygous	AXX17_AT3G24080	UTR
P995-4	chr3	11744514	-1	T	26	28	0.93	homozygous	Intergenic
P995-4	chr3	13474991	-6	GCGTAT	14	15	0.93	homozygous	AXX17_AT3G35200	UTR
P995-4	chr3	14496666	1	T	16	51	0.31	heterozygous	AXX17_AT3G36900	UTR
P995-4	chr3	14497456	2	TT	18	52	0.35	heterozygous	AXX17_AT3G36900	Intron
P995-4	chr3	14817804	-2	TA	22	31	0.71	heterozygous	Intergenic
P995-4	chr3	21777758	-1	T	27	31	0.87	homozygous	AXX17_AT3G55470	Intron
P995-4	chr4	547087	9	CTAATTATT	10	28	0.36	heterozygous	Intergenic
P995-4	chr4	4784795	-1	C	14	29	0.48	heterozygous	AXX17_AT4G09710	CDS	frame shift
P995-4	chr4	6849088	-3	TGG	10	25	0.4	heterozygous	AXX17_AT4G14350	Intron
P995-4	chr4	10369946	-1	A	9	19	0.47	heterozygous	Intergenic
P995-4	chr4	11369419	-1	A	16	32	0.5	heterozygous	AXX17_AT4G26620	UTR
P995-4	chr4	13451812	-1	C	20	40	0.5	heterozygous	AXX17_AT4G32870	Intron
P995-4	chr4	15926628	-6	CCCCTC	6	15	0.4	heterozygous	AXX17_AT4G39700	CDS	in-frame deletion
P995-4	chr4	15938559	1	A	4	13	0.31	heterozygous	AXX17_AT4G39720	Intron
P995-4	chr4	16684396	-1	A	16	33	0.48	heterozygous	Intergenic
P995-4	chr5	11251063	-1	C	19	31	0.61	heterozygous	Intergenic
P995-4	chr5	16727700	-4	CTTT	12	36	0.33	heterozygous	AXX17_AT5G41030	UTR
P995-5	chr1	1701609	-2	GG	15	35	0.43	heterozygous	Intergenic
P995-5	chr1	1908941	-1	G	21	49	0.43	heterozygous	AXX17_AT1G05790	UTR
P995-5	chr1	6826897	1	G	17	45	0.38	heterozygous	AXX17_AT1G20690	UTR
P995-5	chr1	8210819	-1	A	33	34	0.97	homozygous	AXX17_AT1G24360	Intron
P995-5	chr1	11343685	-1	A	17	42	0.4	heterozygous	Intergenic
P995-5	chr1	15652737	-1	A	14	34	0.41	heterozygous	Intergenic
P995-5	chr1	21528303	-1	T	28	50	0.56	heterozygous	Intergenic
P995-5	chr2	3501779	-13	AAAGATTGAAGTT	15	42	0.36	heterozygous	Intergenic
P995-5	chr2	9793355	-1	C	14	40	0.35	heterozygous	AXX17_AT2G20300	CDS	frame shift
P995-5	chr2	14819681	-2	AT	24	37	0.65	heterozygous	Intergenic
P995-5	chr3	5377308	2	TC	29	36	0.81	homozygous	Intergenic
P995-5	chr3	16329061	-38	AAAGCCGTGGCACTTGTGGTGCTGAAAATGACGTTTGG	15	30	0.5	heterozygous	AXX17_AT3G40530	CDS	frame shift
P995-5	chr3	17195361	-2	TT	22	33	0.67	heterozygous	AXX17_AT3G42770	UTR
P995-5	chr3	19629460	1	T	29	60	0.48	heterozygous	AXX17_AT3G49690	Intron
P995-5	chr4	1128319	-18	TAAAATTATGTGTTCTCT	16	39	0.41	heterozygous	AXX17_AT4G03130	UTR
P995-5	chr4	2932254	-1	A	22	40	0.55	heterozygous	Intergenic
P995-5	chr4	4609545	2	TA	13	40	0.33	heterozygous	Intergenic
P995-5	chr4	4768062	-2	AA	12	38	0.32	heterozygous	Intergenic
P995-5	chr4	6050716	-2	TA	14	44	0.32	heterozygous	AXX17_AT4G12480	Intron
P995-5	chr4	8334085	-1	G	21	49	0.43	heterozygous	AXX17_AT4G18230	CDS	frame shift
P995-5	chr5	224027	-4	GATT	20	22	0.91	homozygous	AXX17_AT5G00690	CDS	frame shift
P995-5	chr5	5457971	-1	T	14	36	0.39	heterozygous	Intergenic
P995-5	chr5	6994976	-1	T	16	41	0.39	heterozygous	AXX17_AT5G20710	Intron
P995-5	chr5	9664870	-1	T	19	39	0.49	heterozygous	AXX17_AT5G27330	UTR
P995-5	chr5	16833527	-1	T	27	33	0.82	homozygous	AXX17_AT5G41350	Intron
P995-5	chr5	21038137	1	T	25	40	0.63	heterozygous	AXX17_AT5G52380	CDS	frame shift
P995-5	chr5	24796178	-2	AT	14	32	0.44	heterozygous	Intergenic
P995-6	chr1	3803958	-1	C	22	43	0.51	heterozygous	Intergenic
P995-6	chr1	6473624	-1	A	27	54	0.5	heterozygous	Intergenic
P995-6	chr1	16666992	-5	CACAT	11	36	0.31	heterozygous	AXX17_AT1G41910	Intron
P995-6	chr2	5592440	-1	A	22	42	0.52	heterozygous	AXX17_AT2G09700	Intron
P995-6	chr2	6546226	-1	T	21	41	0.51	heterozygous	AXX17_AT2G11710	CDS	frame shift
P995-6	chr3	1161649	-1	A	27	31	0.87	homozygous	AXX17_AT3G03790	Intron
P995-6	chr3	2177598	1	A	6	18	0.33	heterozygous	Intergenic
P995-6	chr3	3696467	-1	T	20	44	0.45	heterozygous	Intergenic
P995-6	chr3	7174786	-3	TTT	10	29	0.34	heterozygous	AXX17_AT3G21730	Intron
P995-6	chr3	11163454	-2	TA	9	28	0.32	heterozygous	AXX17_AT3G31840	UTR
P995-6	chr3	16118628	2	AT	6	19	0.32	heterozygous	AXX17_AT3G39980	Intron
P995-6	chr3	17238423	2	AT	19	32	0.59	heterozygous	Intergenic
P995-6	chr3	18369051	-1	G	38	40	0.95	homozygous	Intergenic
P995-6	chr3	19377347	-1	A	8	15	0.53	heterozygous	AXX17_AT3G48990	Intron
P995-6	chr4	10176241	2	TA	5	15	0.33	heterozygous	Intergenic
P995-6	chr4	11519516	-1	T	12	37	0.32	heterozygous	AXX17_AT4G26970	Intron
P995-6	chr4	13664647	2	TA	12	28	0.43	heterozygous	Intergenic
P995-6	chr5	6274333	-9	GACCGTACG	16	34	0.47	heterozygous	Intergenic
P995-6	chr5	13290516	-2	AT	4	11	0.36	heterozygous	Intergenic
P995-6	chr5	13552397	-1	T	10	33	0.3	heterozygous	Intergenic
