# Supplementary material for: Mutagenic Effect of Proton Beams Characterized by Phenotypic Analysis and Whole Genome Sequencing in Arabidopsis
Source: Front Plant Sci. 2021 Oct 28;12:752108. doi: 10.3389/fpls.2021.752108 (PMC8581144; doi:10.3389/fpls.2021.752108)
Supplement: Supplementary file 3 [file Table_3.XLSX]

## Sheet: Sheet1
Supplementary Table S3 Information on DNA structural variations detected in M2 lines derived from proton beam or gamma-ray irradiation
Structural variation ID	Sample name	Structural variation type	Characteristics of DNA breaks								Overlapped sequence involved in rearrangement	Size of overlapped sequence	Size of sequences inserted on overlapped nucleotides in inversion event	Size of sequences deleted on overlapped nucleotides in inversion event	Size of sequences inserted on the adjencent area of repeats or junctions	Size of sequences deleted on the adjencent area of repeats or junctions	Size of inversed fragment	Size of deleted fragment	Size of duplecated region	Zygosity of SV	Number of truncated genes	Number of deleted genes
			Information on junction 1				Information on junction 2
			Location of break point 1 [Chromosome number (location)]	Location of break point 2 [Chromosome number (location)]	Sequence of overlapped nucleotides at junction	Size of overlapped region (nt)	Location of break point 1 [Chromosome number (location)]	Location of break point 2 [Chromosome number (location)]	Sequence of overlapped nucleotides at junction	Size of overlapped region (nt)
SV1	P493-1	Inversion	1 (6,150,054)	1 (7,404,057)			1 (6,150,054-6,150,057)	1 (7,404,057-7,404,059)	AT	2	AT	2		2			1254000	1		Heterozygous	2	0
SV2	P493-1	Deletion	3 (6,848,891)	3 (6,868,054)														19163		Homozygous	0	4
SV3	P493-4	Deletion	3 (2,675,714-2,675,715)	3 (2,742,328-2,742,329)	G	1					G	1						66613		Heterozygous	2	20
SV4	P493-5	Inversion	5 (24,769,519-24,769,522)	5 (25,113,103-25,113,107)	AATGAAA	7	5 (24,769,520-24,769,524)	5 (25,113,103-25,113,107)	TTTTCCATT	9	AATG(A/C)AAAA	9		2			343579			Heterozygous	2	0
SV5	P493-6	Deletion	3 (16,382,616-16,382,617)	3 (16,559,295-16,559,311)	AATAGT	6												176678		Heterozygous	0	47
SV6	P787-1	Deletion	5 (22,897,212-22,897,215)	5 (22,909,599-22,909,602)	TTA	3												12384		Heterozygous	2	4
SV7	P787-2	Inversion	4 (8,941,638-8,941,642)	4 (9,210,876-9,210,880)	CAAA	4	4 (8,941,638)	4 (9,210,880)			CAAA	4		4			269234			Heterozygous	0	0
SV8	P787-2	Deletion	5 (19,413,232-19,413,234)	5 (19,416,885-19,416,887)	CA	2												3651		Homozygous	1	1
SV9	P787-3	Inversion	1 (28,507,024-28,507,025)	1 (29,353,466-29,353,467)	TCTCTCTTGA	10	1 (28,507,033)	1 (29,353,467)			TCT(C/A)TCTTGA	9-10		9			846433			Heterozygous	1	0
SV10	P787-3	Inversion	2 (12,656,493)	2 (13,216,459)	GAAACAACT	9	2 (12,656,494-12,656,495)	2 (13,216,457-13,216,458)	AGTTTTC	7	GAAACAACT	7-9					559962			Heterozygous	1	0
SV11	P787-3	Deletion	2 (13,165,981-13,165,983)	2 (13,635,469-13,635,471)	GA	2												469486		Heterozygous	1	127
SV12	P787-3	Intrachromosomal duplication	2 (2,384,952)	5 (6,229,169)			2 (2,384,958)	5 (5,354,478)						6					874691	Heterozygous	0	0
SV13	P787-3	Inversion	5 (16,585,083-16,585,086)	5 (16,660,257-16,660,260)	GAA	3	5 (16,585,146)	5 (16,660,261)			GAA	3		4			75111	61		Heterozygous	1	0
SV14	P787-4	Deletion	2 (3,072,115-3,072,117)	2 (3,072,891-3,072,893)	AA	2												774		Heterozygous	1	0
SV15	P787-5	Inversion	5 (24,669,966-24,669,969)	5 (25,022,408-25,022,411)	ATGAAAC	7	5 (24,669,966-24,669,969)	5 (25,022,405-25,022,411)	GTTTCACAT	8	ATGATGAAAC	9-10		3			352430			Heterozygous	1	0
SV16	P787-6	Inversion	1 (6,490,071-6,490,073)	1 (8,080,014-8,080,016)	TG	2	1 (6,490,071-6,490,073)	1 (8,080,014-8,080,016)	CA	2	TG	2					1589941			Heterozygous	1	0
SV17	P787-6	Inversion	1 (13,595,345-13,595,347)	1 (13,793,202-13,793,204)			1 (13,595,345-13,595,347)	1 (13,793,202-13,793,204)	TCCTC	5	GA(A/G)GA	5	3				197855			Heterozygous	0	0
SV18	P787-6	Inversion	4 (7,403,406)	4 (11,612,126)			4 (7,403,413-7,403,415)	4 (11,612,856-11,612,858)	AA	2	AA	2		2	1	7	4208711			Heterozygous	1	0
	P787-6	Inversion	4 (7,403,413-7,403,415)	4 (11,612,856-11,612,858)	AA	2	4 (11,612,135-11,612,138)	4 (11,612,892-11,612,895)	CAT	3	AA, CAT	2, 3		2, 3		34, 9	718			Heterozygous	0	0
SV19	P787-6	Deletion	5 (12,250,207-12,250,211)	5 (12,250,736-12,250,740)	TCCG	4					TCCG	4						525		Heterozygous	0	0
SV20	P787-6	Interchromosomal translocation	1 (24,564,620-24,564,622)	4 (13,145,276-13,145,278)	GT	2	1 (24,564,623)	4 (13,145,269)							1	7				Heterozygous	2	0
SV21	P995-1	Inversion	3 (14,553,821)	3 (15,034,186)			3 (14,553,822)	3 (15,034,186)								1	480364			Homozygous	1	0
SV22	P995-1	Inversion	4 (9,114,583-9,114,584)	4 (9,436,578-9,436,579)	A	1	4 (9,436,578)	4 (9,717,972)	AAAGATCAGAG		A, AAACGATCA(G/A)AGT	1, 12		1, 12		1, 12	321994			Heterozygous	1	0
	P995-1	Inversion	4 (9,114,583)	4 (9,717,960)			4 (9,114,584)	4 (9,717,960)							1		603376			Heterozygous
SV23	P995-1	Interchromosomal translocation	5 (21,780,184)	4 (2,320,833)	GA	2	5 (21,780,184)	4 (2,320,834)	TC	2	GA	2				1				Heterozygous	0	0
SV24	P995-2	Deletion	2 (6,777,830)	2 (6,799,430)											1			21600		Heterozygous	0	2
SV25	P995-4	Inversion	2 (8,396,217-8,396,218)	2 (9,163,307-9,163,308)	A	1	2 (8,396,219-8,396,221)	2 (9,163,337-9,163,339)	AT	2	T, AT	1, 2		1, 2		1, 29	767086			Heterozygous	1	0
SV26	P995-4	Inversion	3 (13,989,427-13,989,430)	3 (18,192,834-18,192,837)	AAC	3	3 (13,989,434)	3 (18,192,842)	GTT	3	AAC	3		3		4, 5	4203400			Homozygous	0	0
SV27	P995-4	Inversion	4 (3,154,619-3,154,622)	4 (3,363,607-3,363,610)	TTG	3	4 (3,154,622)	4 (3,363,610)	CAA	3	TTG	3		3			208985			Heterozygous	0	0
SV28	P995-4	Inversion	4 (14,934,737-14,934,739)	4 (15,407,449-15,407,451)	ATAAAG	6	4 (14,934,737-14,934,739)	4 (15,407,449-15,407,451)	CCTTAAT	7	AT(A/T)AA(G/A)G	7		1			472709			Heterozygous	1	0
SV29	P995-4	Inversion	5 (10,530,675)	5 (10,863,776)	TTC	3	5 (10,530,676)	5 (10,863,776)	GAA	3	TTC	3				1	333100			Heterozygous	0	0
SV30	P995-4	Inversion	5 (20,353,540-20,353,544)	5 (20,843,108-20,843,112)	TAAA	4	5 (20,353,554-20,353,557)	5 (20,843,109-20,843,112)	TAA	3	TAAA	4		4		10	489551			Homozygous	1	0
SV31	P995-4	Deletion	5 (20,983,746)	5 (20,986,462)											3			2716		Homozygous	0	0
SV32	P995-4	Deletion	5 (22,528,264-22,528,271)	5 (22,549,428-22,549,435)	GAATCTT	7					GAATCTT	7						21157		Homozygous	1	4
SV33	P995-4	Interchromosomal translocation	5 (13,498,747-13,498,749)	scaffold15_Contig624 (84,595-84,597)	CT	2	5 (13,498,753-13,498,755)	scaffold15_Contig624 (84,613-84,615)	TG	2	CT, TG	2, 2				4, 6				Heterozygous	1	0
SV34	P995-5	Inversion	1 (320,295-320,297)	1 (723,863-723,867)	AA	2	1 (320,295-320,297)	1 (723,864-723,867)	TT	2	AAA	2-3		1			403567			Heterozygous	2	0
SV35	P995-6	Interchromosomal translocation and duplication	1 (2,866,431-2,866,432)	5 (4,681,739-4,681,740)	G	1	1 (2,870,060-2,870,064)	5 (4,681,733-4,681,737)	TATA	4	G, TATA	1, 4				3			3628	Heterozygous	0	0
SV36	G900-1	Inversion	1 (11,197,752-11,197,753)	1 (11,203,383-11,203,384)	T	1	1 (11,197,752-11,197,7563)	1 (11,203,383-11,203,384)	CTCA	4	CT(C/A)A	4		3			5630			Homozygous	2	0
SV37	G900-1	Interchromosomal translocation	3 (1,725,460)	4 (8,909,662)			3 (1,725,460)	4 (8,909,662)	AT	2										Homozygous	1	0
SV38	G900-2	Inversion	3 (2,352,885-2,352,889)	3 (2,353,597-2,353,601)	ATTTTTGATTTTTTCCTCAATTA	23	2 (2,352,901-2,352,904)	2 (2,353,643-2,353,646)	AAA	3	ATTT(T/A)TGATTTTTTA(C/A)CTCAATTA, AAA	23, 3		23, 3		12, 23	708			Homozygous	0	0
SV39	G900-5	Deletion	2 (14,586,020-14,586,022)	2 (14,599,621-14,599,623)	AA	2												13599		Heterozygous	1	1
